# Supplementary material for: Acoustic deterrence as a mitigation tool for seal-human conflicts in the Helgoland Dune swimming zone
Source: Sci Rep. 2025 Sep 15;15:32530. doi: 10.1038/s41598-025-17236-2 (PMC12436655; doi:10.1038/s41598-025-17236-2)
Supplement: Supplementary file 1 — Supplementary Material 1 [file 41598_2025_17236_MOESM1_ESM.csv]

x	y	Track Number	Seal	Timestamp	ADS Signal	category	Trial Period	Track ID
87.27371274	2111.581461	1	1	2023-06-22 07:02:51 UTC	ON	10-25m	June2023	June2023-1-1
308.4570912	2338.719431	1	1	2023-06-22 07:02:53 UTC	ON	10-25m	June2023	June2023-1-1
540.8870822	2519.093702	1	1	2023-06-22 07:02:55 UTC	ON	10-25m	June2023	June2023-1-1
739.5772358	2666.06533	1	1	2023-06-22 07:02:57 UTC	ON	10-25m	June2023	June2023-1-1
1365.638663	3060.216514	1	1	2023-06-22 07:03:05 UTC	ON	10-25m	June2023	June2023-1-1
1403.127371	3080.258099	1	1	2023-06-22 07:03:07 UTC	ON	10-25m	June2023	June2023-1-1
1553.082204	3140.382856	1	1	2023-06-22 07:03:11 UTC	ON	10-25m	June2023	June2023-1-1
1699.288166	3200.507613	1	1	2023-06-22 07:03:13 UTC	ON	10-25m	June2023	June2023-1-1
1808.00542	3253.951841	1	1	2023-06-22 07:03:15 UTC	ON	10-25m	June2023	June2023-1-1
1826.749774	3247.271313	1	1	2023-06-22 07:03:17 UTC	ON	10-25m	June2023	June2023-1-1
1834.247516	3253.951841	1	1	2023-06-22 07:03:19 UTC	ON	10-25m	June2023	June2023-1-1
1856.740741	3240.590784	1	1	2023-06-22 07:03:21 UTC	ON	10-25m	June2023	June2023-1-1
1875.485095	3233.910256	1	1	2023-06-22 07:03:23 UTC	ON	10-25m	June2023	June2023-1-1
1691.790425	3207.188141	1	1	2023-06-22 07:03:25 UTC	ON	10-25m	June2023	June2023-1-1
1549.333333	3187.146556	1	1	2023-06-22 07:03:27 UTC	ON	10-25m	June2023	June2023-1-1
1373.136405	3180.466027	1	1	2023-06-22 07:03:29 UTC	ON	10-25m	June2023	June2023-1-1
1088.222222	3093.619156	1	1	2023-06-22 07:03:35 UTC	ON	10-25m	June2023	June2023-1-1
1009.495935	3053.535985	1	1	2023-06-22 07:03:37 UTC	ON	10-25m	June2023	June2023-1-1
1534.33785	3066.897042	1	1	2023-06-22 07:03:53 UTC	ON	10-25m	June2023	June2023-1-1
1643.055104	3066.897042	1	1	2023-06-22 07:03:55 UTC	ON	10-25m	June2023	June2023-1-1
1575.575429	3033.494399	1	1	2023-06-22 07:03:57 UTC	ON	10-25m	June2023	June2023-1-1
1170.69738	3133.702327	1	1	2023-06-22 07:04:23 UTC	ON	10-25m	June2023	June2023-1-1
1271.916893	3193.827084	1	1	2023-06-22 07:04:25 UTC	ON	>25m	June2023	June2023-1-1
1320.652213	3213.86867	1	1	2023-06-22 07:04:27 UTC	ON	>25m	June2023	June2023-1-1
1376.885276	3233.910256	1	1	2023-06-22 07:04:29 UTC	ON	>25m	June2023	June2023-1-1
1425.620596	3267.312898	1	1	2023-06-22 07:04:31 UTC	ON	>25m	June2023	June2023-1-1
1444.36495	3267.312898	1	1	2023-06-22 07:04:33 UTC	ON	>25m	June2023	June2023-1-1
1298.158988	3267.312898	1	1	2023-06-22 07:04:35 UTC	ON	>25m	June2023	June2023-1-1
1451.862692	3073.577571	2	1	2023-06-22 07:05:35 UTC	ON	10-25m	June2023	June2023-2-1
1564.328817	3120.34127	2	1	2023-06-22 07:05:37 UTC	ON	10-25m	June2023	June2023-2-1
1669.2972	3160.424442	2	1	2023-06-22 07:05:39 UTC	ON	10-25m	June2023	June2023-2-1
1751.772358	3220.549198	2	1	2023-06-22 07:05:41 UTC	ON	10-25m	June2023	June2023-2-1
1830.498645	3280.673955	2	1	2023-06-22 07:05:43 UTC	ON	10-25m	June2023	June2023-2-1
1912.973803	3327.437655	2	1	2023-06-22 07:05:45 UTC	ON	10-25m	June2023	June2023-2-1
2040.435411	3380.881883	2	1	2023-06-22 07:05:47 UTC	ON	>25m	June2023	June2023-2-1
2077.924119	3407.603998	2	1	2023-06-22 07:05:49 UTC	ON	>25m	June2023	June2023-2-1
2167.897019	3461.048226	2	1	2023-06-22 07:05:53 UTC	ON	>25m	June2023	June2023-2-1
2254.121048	3514.492454	2	1	2023-06-22 07:05:55 UTC	ON	>25m	June2023	June2023-2-1
2332.847335	3547.895097	2	1	2023-06-22 07:05:57 UTC	ON	>25m	June2023	June2023-2-1
2400.32701	3581.29774	2	1	2023-06-22 07:05:59 UTC	ON	>25m	June2023	June2023-2-1
2494.04878	3608.019854	2	1	2023-06-22 07:06:01 UTC	ON	>25m	June2023	June2023-2-1
2505.295393	3608.019854	2	1	2023-06-22 07:06:03 UTC	ON	>25m	June2023	June2023-2-1
2524.039747	3554.575625	2	1	2023-06-22 07:06:07 UTC	ON	>25m	June2023	June2023-2-1
2535.28636	3547.895097	2	1	2023-06-22 07:06:09 UTC	ON	>25m	June2023	June2023-2-1
2707.734417	3608.019854	2	1	2023-06-22 07:06:11 UTC	ON	>25m	June2023	June2023-2-1
2760.218609	3634.741968	2	1	2023-06-22 07:06:13 UTC	ON	>25m	June2023	June2023-2-1
2760.218609	3648.103025	2	1	2023-06-22 07:06:15 UTC	ON	>25m	June2023	June2023-2-1
2718.98103	3661.464082	2	1	2023-06-22 07:06:17 UTC	ON	>25m	June2023	June2023-2-1
2688.990063	3668.144611	2	1	2023-06-22 07:06:19 UTC	ON	>25m	June2023	June2023-2-1
2673.99458	3668.144611	2	1	2023-06-22 07:06:21 UTC	ON	>25m	June2023	June2023-2-1
2606.514905	3648.103025	2	1	2023-06-22 07:06:23 UTC	ON	>25m	June2023	June2023-2-1
2569.026197	3648.103025	2	1	2023-06-22 07:06:25 UTC	ON	>25m	June2023	June2023-2-1
2486.551039	3621.380911	2	1	2023-06-22 07:06:27 UTC	ON	>25m	June2023	June2023-2-1
2426.569106	3621.380911	2	1	2023-06-22 07:06:29 UTC	ON	>25m	June2023	June2023-2-1
2340.345077	3574.617211	2	1	2023-06-22 07:06:31 UTC	ON	>25m	June2023	June2023-2-1
2212.883469	3561.256154	2	1	2023-06-22 07:06:33 UTC	ON	>25m	June2023	June2023-2-1
2040.435411	3507.811926	2	1	2023-06-22 07:06:35 UTC	ON	>25m	June2023	June2023-2-1
1043.235772	3233.910256	3	1	2023-06-22 07:06:41 UTC	ON	>25m	June2023	June2023-3-1
1103.217706	3267.312898	3	1	2023-06-22 07:06:43 UTC	ON	>25m	June2023	June2023-3-1
1178.195122	3300.715541	3	1	2023-06-22 07:06:47 UTC	ON	>25m	June2023	June2023-3-1
1238.177055	3314.076598	3	1	2023-06-22 07:06:49 UTC	ON	>25m	June2023	June2023-3-1
1271.916893	3327.437655	3	1	2023-06-22 07:06:51 UTC	ON	>25m	June2023	June2023-3-1
1279.414634	3314.076598	3	1	2023-06-22 07:06:53 UTC	ON	>25m	June2023	June2023-3-1
1121.96206	3273.993427	3	1	2023-06-22 07:06:57 UTC	ON	>25m	June2023	June2023-3-1
1001.998193	3213.86867	3	1	2023-06-22 07:07:01 UTC	ON	>25m	June2023	June2023-3-1
1069.477868	3253.951841	3	1	2023-06-22 07:07:05 UTC	ON	>25m	June2023	June2023-3-1
1099.468835	3273.993427	3	1	2023-06-22 07:07:07 UTC	ON	>25m	June2023	June2023-3-1
1103.217706	3320.757127	3	1	2023-06-22 07:07:09 UTC	ON	>25m	June2023	June2023-3-1
1189.441734	3314.076598	3	1	2023-06-22 07:07:11 UTC	ON	>25m	June2023	June2023-3-1
1440.616079	3427.645583	3	1	2023-06-22 07:07:21 UTC	ON	>25m	June2023	June2023-3-1
1823.000903	3501.131397	3	1	2023-06-22 07:07:31 UTC	ON	>25m	June2023	June2023-3-1
1736.776874	3501.131397	3	1	2023-06-22 07:07:33 UTC	ON	>25m	June2023	June2023-3-1
1845.494128	3521.172983	3	1	2023-06-22 07:07:39 UTC	ON	>25m	June2023	June2023-3-1
1894.229449	3541.214568	3	1	2023-06-22 07:07:41 UTC	ON	>25m	June2023	June2023-3-1
1935.467028	3534.53404	3	1	2023-06-22 07:07:43 UTC	ON	>25m	June2023	June2023-3-1
1976.704607	3541.214568	3	1	2023-06-22 07:07:47 UTC	ON	>25m	June2023	June2023-3-1
2010.444444	3547.895097	3	1	2023-06-22 07:07:49 UTC	ON	>25m	June2023	June2023-3-1
2010.444444	3541.214568	3	1	2023-06-22 07:07:51 UTC	ON	>25m	June2023	June2023-3-1
2021.691057	3547.895097	3	1	2023-06-22 07:07:53 UTC	ON	>25m	June2023	June2023-3-1
2036.68654	3534.53404	3	1	2023-06-22 07:07:55 UTC	ON	>25m	June2023	June2023-3-1
2021.691057	3507.811926	3	1	2023-06-22 07:07:57 UTC	ON	>25m	June2023	June2023-3-1
1136.957543	3073.577571	3	2	2023-06-22 07:07:43 UTC	ON	10-25m	June2023	June2023-3-2
1193.190605	3140.382856	3	2	2023-06-22 07:07:45 UTC	ON	10-25m	June2023	June2023-3-2
1260.67028	3193.827084	3	2	2023-06-22 07:07:47 UTC	ON	>25m	June2023	June2023-3-2
1286.912376	3213.86867	3	2	2023-06-22 07:07:49 UTC	ON	>25m	June2023	June2023-3-2
1331.898826	3233.910256	3	2	2023-06-22 07:07:51 UTC	ON	>25m	June2023	June2023-3-2
1350.64318	3260.63237	3	2	2023-06-22 07:07:53 UTC	ON	>25m	June2023	June2023-3-2
1358.140921	3280.673955	3	2	2023-06-22 07:07:55 UTC	ON	>25m	June2023	June2023-3-2
1391.880759	3300.715541	3	2	2023-06-22 07:07:57 UTC	ON	>25m	June2023	June2023-3-2
1159.450768	3280.673955	4	1	2023-06-22 07:26:49 UTC	ON	>25m	June2023	June2023-4-1
1148.204155	3253.951841	4	1	2023-06-22 07:26:51 UTC	ON	>25m	June2023	June2023-4-1
1159.450768	3233.910256	4	1	2023-06-22 07:26:53 UTC	ON	>25m	June2023	June2023-4-1
1144.455285	3240.590784	4	1	2023-06-22 07:26:55 UTC	ON	>25m	June2023	June2023-4-1
1114.464318	3227.229727	4	1	2023-06-22 07:26:57 UTC	ON	>25m	June2023	June2023-4-1
1080.724481	3200.507613	4	1	2023-06-22 07:26:59 UTC	ON	>25m	June2023	June2023-4-1
1065.728997	3173.785499	4	1	2023-06-22 07:27:01 UTC	ON	>25m	June2023	June2023-4-1
1016.993677	3180.466027	4	1	2023-06-22 07:27:03 UTC	ON	>25m	June2023	June2023-4-1
1001.998193	3167.10497	4	1	2023-06-22 07:27:05 UTC	ON	>25m	June2023	June2023-4-1
972.0072267	3140.382856	4	1	2023-06-22 07:27:07 UTC	ON	>25m	June2023	June2023-4-1
942.0162602	3127.021799	4	1	2023-06-22 07:27:09 UTC	ON	>25m	June2023	June2023-4-1
893.2809395	3127.021799	4	1	2023-06-22 07:27:11 UTC	ON	>25m	June2023	June2023-4-1
604.6178862	2893.2033	4	1	2023-06-22 07:27:23 UTC	ON	>25m	June2023	June2023-4-1
533.3893406	2853.120129	4	1	2023-06-22 07:27:25 UTC	ON	>25m	June2023	June2023-4-1
454.6630533	2786.314843	4	1	2023-06-22 07:27:27 UTC	ON	>25m	June2023	June2023-4-1
450.9141825	2732.870615	4	1	2023-06-22 07:27:29 UTC	ON	>25m	June2023	June2023-4-1
514.6449864	2732.870615	4	1	2023-06-22 07:27:31 UTC	ON	>25m	June2023	June2023-4-1
522.1427281	2672.745858	4	1	2023-06-22 07:27:33 UTC	ON	10-25m	June2023	June2023-4-1
503.398374	2612.621101	4	1	2023-06-22 07:27:35 UTC	ON	10-25m	June2023	June2023-4-1
533.3893406	2572.53793	4	1	2023-06-22 07:27:37 UTC	ON	10-25m	June2023	June2023-4-1
657.1020777	2632.662687	4	1	2023-06-22 07:27:39 UTC	ON	10-25m	June2023	June2023-4-1
619.6133695	2899.883829	5	1	2023-06-22 07:28:47 UTC	ON	>25m	June2023	June2023-5-1
544.635953	2819.717486	5	1	2023-06-22 07:28:49 UTC	ON	>25m	June2023	June2023-5-1
503.398374	2759.592729	5	1	2023-06-22 07:28:51 UTC	ON	>25m	June2023	June2023-5-1
420.9232159	2672.745858	5	1	2023-06-22 07:28:53 UTC	ON	>25m	June2023	June2023-5-1
364.6901536	2599.260044	5	1	2023-06-22 07:28:55 UTC	ON	10-25m	June2023	June2023-5-1
379.6856369	2572.53793	5	1	2023-06-22 07:28:57 UTC	ON	10-25m	June2023	June2023-5-1
289.7127371	2492.371588	5	1	2023-06-22 07:28:59 UTC	ON	10-25m	June2023	June2023-5-1
154.7533875	2392.16366	5	1	2023-06-22 07:29:01 UTC	ON	10-25m	June2023	June2023-5-1
23.54290876	2278.594674	5	1	2023-06-22 07:29:03 UTC	ON	>25m	June2023	June2023-5-1
1283.163505	3434.326112	6	1	2023-06-22 07:31:17 UTC	ON	>25m	June2023	June2023-6-1
1301.907859	3441.00664	6	1	2023-06-22 07:31:19 UTC	ON	>25m	June2023	June2023-6-1
1324.401084	3447.687169	6	1	2023-06-22 07:31:23 UTC	ON	>25m	June2023	June2023-6-1
1316.903342	3441.00664	6	1	2023-06-22 07:31:25 UTC	ON	>25m	June2023	June2023-6-1
597.1201445	2826.398015	7	1	2023-06-22 07:42:51 UTC	OFF	>25m	June2023	June2023-7-1
582.1246612	2819.717486	7	1	2023-06-22 07:42:53 UTC	OFF	>25m	June2023	June2023-7-1
522.1427281	2752.912201	7	1	2023-06-22 07:42:55 UTC	OFF	>25m	June2023	June2023-7-1
420.9232159	2679.426387	7	1	2023-06-22 07:42:57 UTC	OFF	>25m	June2023	June2023-7-1
342.1969286	2612.621101	7	1	2023-06-22 07:42:59 UTC	OFF	>25m	June2023	June2023-7-1
259.7217706	2505.732645	7	1	2023-06-22 07:43:01 UTC	OFF	10-25m	June2023	June2023-7-1
143.5067751	2385.483131	7	1	2023-06-22 07:43:03 UTC	OFF	10-25m	June2023	June2023-7-1
64.7804878	2278.594674	7	1	2023-06-22 07:43:05 UTC	OFF	10-25m	June2023	June2023-7-1
769.5682023	3020.133342	8	1	2023-06-22 07:53:31 UTC	OFF	>25m	June2023	June2023-8-1
840.796748	3080.258099	8	1	2023-06-22 07:53:33 UTC	OFF	>25m	June2023	June2023-8-1
919.5230352	3120.34127	8	1	2023-06-22 07:53:35 UTC	OFF	>25m	June2023	June2023-8-1
1005.747064	3167.10497	8	1	2023-06-22 07:53:37 UTC	OFF	>25m	June2023	June2023-8-1
1061.980126	3187.146556	8	1	2023-06-22 07:53:39 UTC	OFF	>25m	June2023	June2023-8-1
1121.96206	3200.507613	8	1	2023-06-22 07:53:41 UTC	OFF	>25m	June2023	June2023-8-1
1174.446251	3240.590784	8	1	2023-06-22 07:53:43 UTC	OFF	>25m	June2023	June2023-8-1
1200.688347	3247.271313	8	1	2023-06-22 07:53:45 UTC	OFF	>25m	June2023	June2023-8-1
1253.172538	3233.910256	8	1	2023-06-22 07:53:47 UTC	OFF	>25m	June2023	June2023-8-1
1279.414634	3233.910256	8	1	2023-06-22 07:53:49 UTC	OFF	>25m	June2023	June2023-8-1
1328.149955	3253.951841	8	1	2023-06-22 07:53:51 UTC	OFF	>25m	June2023	June2023-8-1
1384.383017	3267.312898	8	1	2023-06-22 07:53:53 UTC	OFF	>25m	June2023	June2023-8-1
1444.36495	3273.993427	8	1	2023-06-22 07:53:55 UTC	OFF	>25m	June2023	June2023-8-1
1459.360434	3280.673955	8	1	2023-06-22 07:53:57 UTC	OFF	>25m	June2023	June2023-8-1
1508.095754	3280.673955	8	1	2023-06-22 07:53:59 UTC	OFF	>25m	June2023	June2023-8-1
1504.346883	3280.673955	8	1	2023-06-22 07:54:01 UTC	OFF	>25m	June2023	June2023-8-1
1530.588979	3260.63237	8	1	2023-06-22 07:54:03 UTC	OFF	10-25m	June2023	June2023-8-1
1549.333333	3253.951841	8	1	2023-06-22 07:54:05 UTC	OFF	10-25m	June2023	June2023-8-1
1586.822042	3253.951841	8	1	2023-06-22 07:54:07 UTC	OFF	10-25m	June2023	June2023-8-1
1605.566396	3233.910256	8	1	2023-06-22 07:54:09 UTC	OFF	10-25m	June2023	June2023-8-1
1594.319783	3213.86867	8	1	2023-06-22 07:54:11 UTC	OFF	10-25m	June2023	June2023-8-1
1560.579946	3213.86867	8	1	2023-06-22 07:54:13 UTC	OFF	10-25m	June2023	June2023-8-1
1519.342367	3153.743913	8	1	2023-06-22 07:54:15 UTC	OFF	10-25m	June2023	June2023-8-1
1406.876242	3133.702327	8	1	2023-06-22 07:54:17 UTC	OFF	10-25m	June2023	June2023-8-1
1373.136405	3066.897042	8	1	2023-06-22 07:54:19 UTC	OFF	10-25m	June2023	June2023-8-1
1268.168022	2993.411228	8	1	2023-06-22 07:54:21 UTC	OFF	10-25m	June2023	June2023-8-1
1125.71093	2913.244886	8	1	2023-06-22 07:54:23 UTC	OFF	10-25m	June2023	June2023-8-1
964.5094851	2826.398015	8	1	2023-06-22 07:54:25 UTC	OFF	10-25m	June2023	June2023-8-1
784.5636856	2732.870615	8	1	2023-06-22 07:54:27 UTC	OFF	10-25m	June2023	June2023-8-1
619.6133695	2619.30163	8	1	2023-06-22 07:54:29 UTC	OFF	10-25m	June2023	June2023-8-1
450.9141825	2472.330002	8	1	2023-06-22 07:54:31 UTC	OFF	10-25m	June2023	June2023-8-1
263.4706414	2332.038903	8	1	2023-06-22 07:54:33 UTC	OFF	10-25m	June2023	June2023-8-1
102.269196	2165.025689	8	1	2023-06-22 07:54:35 UTC	OFF	10-25m	June2023	June2023-8-1
3502.495032	3247.271313	9	1	2023-06-22 11:22:29 UTC	OFF	>25m	June2023	June2023-9-1
3476.252936	3187.146556	9	1	2023-06-22 11:22:31 UTC	OFF	>25m	June2023	June2023-9-1
3408.773261	3073.577571	9	1	2023-06-22 11:22:33 UTC	OFF	10-25m	June2023	June2023-9-1
3281.311653	2980.050171	9	1	2023-06-22 11:22:35 UTC	OFF	10-25m	June2023	June2023-9-1
3127.607949	2859.800657	9	1	2023-06-22 11:22:37 UTC	OFF	10-25m	June2023	June2023-9-1
2955.159892	2686.106915	9	1	2023-06-22 11:22:39 UTC	OFF	10-25m	June2023	June2023-9-1
2688.990063	2492.371588	9	1	2023-06-22 11:22:41 UTC	OFF	10-25m	June2023	June2023-9-1
2460.308943	2285.275203	9	1	2023-06-22 11:22:43 UTC	OFF	10-25m	June2023	June2023-9-1
2085.421861	2031.415118	9	1	2023-06-22 11:22:45 UTC	OFF	10-25m	June2023	June2023-9-1
1699.288166	1730.791334	9	1	2023-06-22 11:22:47 UTC	OFF	10-25m	June2023	June2023-9-1
1313.154472	1356.681736	9	1	2023-06-22 11:22:49 UTC	OFF	10-25m	June2023	June2023-9-1
904.5275519	955.8500235	9	1	2023-06-22 11:22:51 UTC	OFF	10-25m	June2023	June2023-9-1
585.8735321	528.2961969	9	1	2023-06-22 11:22:53 UTC	OFF	10-25m	June2023	June2023-9-1
293.4616079	147.5060702	9	1	2023-06-22 11:22:55 UTC	OFF	10-25m	June2023	June2023-9-1
5245.719964	2719.509558	10	1	2023-06-22 12:16:07 UTC	OFF	>25m	June2023	June2023-10-1
5181.98916	2813.036958	10	1	2023-06-22 12:16:09 UTC	OFF	>25m	June2023	June2023-10-1
5125.756098	2886.522771	10	1	2023-06-22 12:16:11 UTC	OFF	>25m	June2023	June2023-10-1
5050.778681	2966.689114	10	1	2023-06-22 12:16:13 UTC	OFF	>25m	June2023	June2023-10-1
4998.29449	3026.813871	10	1	2023-06-22 12:16:15 UTC	OFF	>25m	June2023	June2023-10-1
4983.299006	3053.535985	10	1	2023-06-22 12:16:17 UTC	OFF	>25m	June2023	June2023-10-1
4942.061427	3086.938628	10	1	2023-06-22 12:16:19 UTC	OFF	>25m	June2023	June2023-10-1
4912.070461	3106.980213	10	1	2023-06-22 12:16:21 UTC	OFF	>25m	June2023	June2023-10-1
4844.590786	3207.188141	10	1	2023-06-22 12:16:25 UTC	OFF	>25m	June2023	June2023-10-1
4840.841915	3240.590784	10	1	2023-06-22 12:16:27 UTC	OFF	>25m	June2023	June2023-10-1
4784.608853	3280.673955	10	1	2023-06-22 12:16:29 UTC	OFF	>25m	June2023	June2023-10-1
4765.864499	3300.715541	10	1	2023-06-22 12:16:31 UTC	OFF	>25m	June2023	June2023-10-1
4750.869015	3327.437655	10	1	2023-06-22 12:16:33 UTC	OFF	>25m	June2023	June2023-10-1
4754.617886	3340.798712	10	1	2023-06-22 12:16:35 UTC	OFF	>25m	June2023	June2023-10-1
4754.617886	3327.437655	10	1	2023-06-22 12:16:37 UTC	OFF	>25m	June2023	June2023-10-1
4758.366757	3347.479241	10	1	2023-06-22 12:16:39 UTC	OFF	>25m	June2023	June2023-10-1
4589.66757	3514.492454	10	1	2023-06-22 12:16:53 UTC	OFF	>25m	June2023	June2023-10-1
4540.932249	3534.53404	10	1	2023-06-22 12:16:55 UTC	OFF	>25m	June2023	June2023-10-1
4533.434508	3554.575625	10	1	2023-06-22 12:16:57 UTC	OFF	>25m	June2023	June2023-10-1
4495.945799	3587.978268	10	1	2023-06-22 12:16:59 UTC	OFF	>25m	June2023	June2023-10-1
4454.70822	3628.061439	10	1	2023-06-22 12:17:01 UTC	OFF	>25m	June2023	June2023-10-1
4732.124661	3040.174928	11	1	2023-06-22 12:21:25 UTC	OFF	>25m	June2023	June2023-11-1
4889.577236	2919.925414	11	1	2023-06-22 12:21:27 UTC	OFF	>25m	June2023	June2023-11-1
4893.326107	2953.328057	11	1	2023-06-22 12:21:29 UTC	OFF	>25m	June2023	June2023-11-1
4915.819332	2879.842243	11	1	2023-06-22 12:21:31 UTC	OFF	>25m	June2023	June2023-11-1
4945.810298	2886.522771	11	1	2023-06-22 12:21:33 UTC	OFF	>25m	June2023	June2023-11-1
5039.532069	2846.4396	11	1	2023-06-22 12:21:35 UTC	OFF	>25m	June2023	June2023-11-1
5069.523035	2819.717486	11	1	2023-06-22 12:21:37 UTC	OFF	>25m	June2023	June2023-11-1
5073.271906	2779.634315	11	1	2023-06-22 12:21:39 UTC	OFF	>25m	June2023	June2023-11-1
5144.500452	2712.829029	11	1	2023-06-22 12:21:41 UTC	OFF	>25m	June2023	June2023-11-1
5241.971093	2585.898987	11	1	2023-06-22 12:21:43 UTC	OFF	>25m	June2023	June2023-11-1
5298.204155	2525.77423	11	1	2023-06-22 12:21:45 UTC	OFF	>25m	June2023	June2023-11-1
5290.706414	2392.16366	12	1	2023-06-22 12:35:07 UTC	OFF	>25m	June2023	June2023-12-1
5215.728997	2505.732645	12	1	2023-06-22 12:35:09 UTC	OFF	>25m	June2023	June2023-12-1
5166.993677	2639.343216	12	1	2023-06-22 12:35:11 UTC	OFF	>25m	June2023	June2023-12-1
5148.249322	2632.662687	12	1	2023-06-22 12:35:13 UTC	OFF	>25m	June2023	June2023-12-1
5148.249322	2625.982158	12	1	2023-06-22 12:35:15 UTC	OFF	>25m	June2023	June2023-12-1
5084.518519	2712.829029	12	1	2023-06-22 12:35:17 UTC	OFF	>25m	June2023	June2023-12-1
5005.792231	2819.717486	12	1	2023-06-22 12:35:19 UTC	OFF	>25m	June2023	June2023-12-1
4934.563686	2886.522771	12	1	2023-06-22 12:35:21 UTC	OFF	>25m	June2023	June2023-12-1
4889.577236	2973.369642	12	1	2023-06-22 12:35:23 UTC	OFF	>25m	June2023	June2023-12-1
4829.595303	3046.855456	12	1	2023-06-22 12:35:25 UTC	OFF	>25m	June2023	June2023-12-1
4792.106594	3106.980213	12	1	2023-06-22 12:35:27 UTC	OFF	>25m	June2023	June2023-12-1
4724.62692	3180.466027	12	1	2023-06-22 12:35:31 UTC	OFF	>25m	June2023	June2023-12-1
4597.165312	3320.757127	12	1	2023-06-22 12:35:37 UTC	OFF	>25m	June2023	June2023-12-1
4559.676603	3360.840298	12	1	2023-06-22 12:35:39 UTC	OFF	>25m	June2023	June2023-12-1
4533.434508	3441.00664	12	1	2023-06-22 12:35:41 UTC	OFF	>25m	June2023	June2023-12-1
4503.443541	3447.687169	12	1	2023-06-22 12:35:43 UTC	OFF	>25m	June2023	June2023-12-1
4495.945799	3461.048226	12	1	2023-06-22 12:35:45 UTC	OFF	>25m	June2023	June2023-12-1
4480.950316	3474.409283	12	1	2023-06-22 12:35:47 UTC	OFF	>25m	June2023	June2023-12-1
4495.945799	3481.089812	12	1	2023-06-22 12:35:49 UTC	OFF	>25m	June2023	June2023-12-1
4492.196929	3474.409283	12	1	2023-06-22 12:35:51 UTC	OFF	>25m	June2023	June2023-12-1
4480.950316	3501.131397	12	1	2023-06-22 12:35:53 UTC	OFF	>25m	June2023	June2023-12-1
4462.205962	3507.811926	12	1	2023-06-22 12:35:55 UTC	OFF	>25m	June2023	June2023-12-1
4390.977416	3587.978268	12	1	2023-06-22 12:36:01 UTC	OFF	>25m	June2023	June2023-12-1
4364.735321	3587.978268	12	1	2023-06-22 12:36:03 UTC	OFF	>25m	June2023	June2023-12-1
4578.420958	3000.091757	13	1	2023-06-22 12:48:03 UTC	OFF	>25m	June2023	June2023-13-1
4619.658537	2893.2033	13	1	2023-06-22 12:48:05 UTC	OFF	>25m	June2023	June2023-13-1
4698.384824	2766.273258	13	1	2023-06-22 12:48:07 UTC	OFF	>25m	June2023	June2023-13-1
4732.124661	2679.426387	13	1	2023-06-22 12:48:09 UTC	OFF	>25m	June2023	June2023-13-1
4803.353207	2565.857402	13	1	2023-06-22 12:48:11 UTC	OFF	>25m	June2023	June2023-13-1
4919.568202	2338.719431	13	1	2023-06-22 12:48:13 UTC	OFF	>25m	June2023	June2023-13-1
5058.276423	2084.859347	13	1	2023-06-22 12:48:15 UTC	OFF	>25m	June2023	June2023-13-1
5170.742547	1864.401905	13	1	2023-06-22 12:48:17 UTC	OFF	>25m	June2023	June2023-13-1
4649.649503	3033.494399	13	2	2023-06-22 12:48:09 UTC	OFF	>25m	June2023	June2023-13-2
4762.115628	2859.800657	13	2	2023-06-22 12:48:11 UTC	OFF	>25m	June2023	June2023-13-2
4852.088528	2792.995372	13	2	2023-06-22 12:48:13 UTC	OFF	>25m	June2023	June2023-13-2
4990.796748	2612.621101	13	2	2023-06-22 12:48:15 UTC	OFF	>25m	June2023	June2023-13-2
5140.751581	2392.16366	13	2	2023-06-22 12:48:17 UTC	OFF	>25m	June2023	June2023-13-2
5268.213189	2185.067275	13	2	2023-06-22 12:48:19 UTC	OFF	>25m	June2023	June2023-13-2
1069.477868	207.630827	14	1	2023-06-22 12:59:25 UTC	OFF	10-25m	June2023	June2023-14-1
1125.71093	909.0863237	14	1	2023-06-22 12:59:27 UTC	OFF	10-25m	June2023	June2023-14-1
1549.333333	1430.16755	14	1	2023-06-22 12:59:29 UTC	OFF	10-25m	June2023	June2023-14-1
2051.682023	1764.193977	14	1	2023-06-22 12:59:31 UTC	OFF	10-25m	June2023	June2023-14-1
2632.757001	2071.49829	14	1	2023-06-22 12:59:33 UTC	OFF	10-25m	June2023	June2023-14-1
3063.877145	2218.469917	14	1	2023-06-22 12:59:35 UTC	OFF	10-25m	June2023	June2023-14-1
3442.513098	2365.441545	14	1	2023-06-22 12:59:37 UTC	OFF	10-25m	June2023	June2023-14-1
3802.404697	2438.927359	14	1	2023-06-22 12:59:39 UTC	OFF	10-25m	June2023	June2023-14-1
4432.214995	2659.384801	14	1	2023-06-22 12:59:45 UTC	OFF	>25m	June2023	June2023-14-1
4578.420958	2752.912201	14	1	2023-06-22 12:59:47 UTC	OFF	>25m	June2023	June2023-14-1
4687.138211	2806.356429	14	1	2023-06-22 12:59:49 UTC	OFF	>25m	June2023	June2023-14-1
4773.36224	2799.6759	14	1	2023-06-22 12:59:51 UTC	OFF	>25m	June2023	June2023-14-1
4660.896116	2960.008585	14	1	2023-06-22 12:59:53 UTC	OFF	>25m	June2023	June2023-14-1
4600.914182	3006.772285	14	1	2023-06-22 12:59:55 UTC	OFF	>25m	June2023	June2023-14-1
4507.192412	3120.34127	14	1	2023-06-22 12:59:57 UTC	OFF	>25m	June2023	June2023-14-1
4574.672087	2853.120129	15	1	2023-06-22 13:10:05 UTC	OFF	>25m	June2023	June2023-15-1
4788.357724	2699.467972	15	1	2023-06-22 13:10:07 UTC	OFF	>25m	June2023	June2023-15-1
4795.855465	2565.857402	15	1	2023-06-22 13:10:09 UTC	OFF	>25m	June2023	June2023-15-1
4762.115628	2392.16366	15	1	2023-06-22 13:10:11 UTC	OFF	>25m	June2023	June2023-15-1
4754.617886	2171.706218	15	1	2023-06-22 13:10:13 UTC	OFF	>25m	June2023	June2023-15-1
4709.631436	2225.150446	15	1	2023-06-22 13:10:15 UTC	OFF	>25m	June2023	June2023-15-1
4638.402891	2124.942518	15	1	2023-06-22 13:10:17 UTC	OFF	>25m	June2023	June2023-15-1
4499.69467	2124.942518	15	1	2023-06-22 13:10:19 UTC	OFF	>25m	June2023	June2023-15-1
4267.264679	2138.303575	15	1	2023-06-22 13:10:21 UTC	OFF	>25m	June2023	June2023-15-1
3903.62421	2104.900932	15	1	2023-06-22 13:10:23 UTC	OFF	10-25m	June2023	June2023-15-1
3285.060524	2151.664632	15	1	2023-06-22 13:10:25 UTC	OFF	10-25m	June2023	June2023-15-1
2846.442638	2084.859347	15	1	2023-06-22 13:10:27 UTC	OFF	10-25m	June2023	June2023-15-1
1856.740741	1844.360319	15	1	2023-06-22 13:10:31 UTC	OFF	10-25m	June2023	June2023-15-1
1680.543812	1537.056006	15	1	2023-06-22 13:10:33 UTC	OFF	10-25m	June2023	June2023-15-1
1433.118338	1196.349051	15	1	2023-06-22 13:10:35 UTC	OFF	10-25m	June2023	June2023-15-1
1159.450768	722.0315246	15	1	2023-06-22 13:10:37 UTC	OFF	10-25m	June2023	June2023-15-1
912.0252936	180.9087129	15	1	2023-06-22 13:10:39 UTC	OFF	10-25m	June2023	June2023-15-1
1065.728997	33.93708498	15	2	2023-06-22 13:10:19 UTC	OFF	10-25m	June2023	June2023-15-2
983.2538392	468.1714401	15	2	2023-06-22 13:10:21 UTC	OFF	10-25m	June2023	June2023-15-2
912.0252936	962.530552	15	2	2023-06-22 13:10:23 UTC	OFF	10-25m	June2023	June2023-15-2
960.7606143	1416.806493	15	2	2023-06-22 13:10:25 UTC	OFF	10-25m	June2023	June2023-15-2
960.7606143	1764.193977	15	2	2023-06-22 13:10:27 UTC	OFF	10-25m	June2023	June2023-15-2
1009.495935	2051.456704	15	2	2023-06-22 13:10:29 UTC	OFF	<10m	June2023	June2023-15-2
1133.208672	2285.275203	15	2	2023-06-22 13:10:31 UTC	OFF	<10m	June2023	June2023-15-2
1253.172538	2492.371588	15	2	2023-06-22 13:10:33 UTC	OFF	<10m	June2023	June2023-15-2
1376.885276	2699.467972	15	2	2023-06-22 13:10:35 UTC	OFF	<10m	June2023	June2023-15-2
1493.100271	2712.829029	15	2	2023-06-22 13:10:41 UTC	OFF	<10m	June2023	June2023-15-2
1305.65673	2993.411228	15	2	2023-06-22 13:10:51 UTC	OFF	10-25m	June2023	June2023-15-2
1309.405601	2993.411228	15	2	2023-06-22 13:10:53 UTC	OFF	10-25m	June2023	June2023-15-2
1335.647696	3020.133342	15	2	2023-06-22 13:10:55 UTC	OFF	10-25m	June2023	June2023-15-2
5271.96206	2933.286471	16	1	2023-06-22 14:24:31 UTC	OFF	>25m	June2023	June2023-16-1
5208.231256	2986.7307	16	1	2023-06-22 14:24:33 UTC	OFF	>25m	June2023	June2023-16-1
5148.249322	3000.091757	16	1	2023-06-22 14:24:35 UTC	OFF	>25m	June2023	June2023-16-1
5028.285456	3106.980213	16	1	2023-06-22 14:24:39 UTC	OFF	>25m	June2023	June2023-16-1
4968.303523	3133.702327	16	1	2023-06-22 14:24:41 UTC	OFF	>25m	June2023	June2023-16-1
4912.070461	3160.424442	16	1	2023-06-22 14:24:43 UTC	OFF	>25m	June2023	June2023-16-1
4409.721771	3441.00664	16	1	2023-06-22 14:25:01 UTC	OFF	>25m	June2023	June2023-16-1
4375.981933	3447.687169	16	1	2023-06-22 14:25:03 UTC	OFF	>25m	June2023	June2023-16-1
4357.237579	3481.089812	16	1	2023-06-22 14:25:05 UTC	OFF	>25m	June2023	June2023-16-1
4323.497742	3507.811926	16	1	2023-06-22 14:25:07 UTC	OFF	>25m	June2023	June2023-16-1
4046.081301	3227.229727	17	1	2023-06-22 14:34:45 UTC	ON	>25m	June2023	June2023-17-1
5062.025294	2579.218459	17	1	2023-06-22 14:34:47 UTC	ON	>25m	June2023	June2023-17-1
5279.459801	2759.592729	18	1	2023-06-22 14:36:57 UTC	ON	>25m	June2023	June2023-18-1
5226.97561	2813.036958	18	1	2023-06-22 14:36:59 UTC	ON	>25m	June2023	June2023-18-1
5166.993677	2919.925414	18	1	2023-06-22 14:37:01 UTC	ON	>25m	June2023	June2023-18-1
5148.249322	2960.008585	18	1	2023-06-22 14:37:03 UTC	ON	>25m	June2023	June2023-18-1
5114.509485	2973.369642	18	1	2023-06-22 14:37:05 UTC	ON	>25m	June2023	June2023-18-1
5084.518519	3040.174928	18	1	2023-06-22 14:37:07 UTC	ON	>25m	June2023	June2023-18-1
4915.819332	3180.466027	18	1	2023-06-22 14:37:13 UTC	ON	>25m	June2023	June2023-18-1
4874.581752	3227.229727	18	1	2023-06-22 14:37:15 UTC	ON	>25m	June2023	June2023-18-1
4837.093044	3267.312898	18	1	2023-06-22 14:37:17 UTC	ON	>25m	June2023	June2023-18-1
4807.102078	3287.354484	18	1	2023-06-22 14:37:19 UTC	ON	>25m	June2023	June2023-18-1
4653.398374	3387.562412	18	1	2023-06-22 14:37:27 UTC	ON	>25m	June2023	June2023-18-1
4649.649503	3420.965055	18	1	2023-06-22 14:37:29 UTC	ON	>25m	June2023	June2023-18-1
4634.65402	3434.326112	18	1	2023-06-22 14:37:31 UTC	ON	>25m	June2023	June2023-18-1
4597.165312	3454.367697	18	1	2023-06-22 14:37:33 UTC	ON	>25m	June2023	June2023-18-1
4544.68112	3481.089812	18	1	2023-06-22 14:37:35 UTC	ON	>25m	June2023	June2023-18-1
4518.439024	3494.450869	18	1	2023-06-22 14:37:37 UTC	ON	>25m	June2023	June2023-18-1
4383.479675	3574.617211	18	1	2023-06-22 14:37:45 UTC	ON	>25m	June2023	June2023-18-1
4915.819332	3207.188141	18	2	2023-06-22 14:37:05 UTC	ON	>25m	June2023	June2023-18-2
4882.079494	3247.271313	18	2	2023-06-22 14:37:07 UTC	ON	>25m	June2023	June2023-18-2
4844.590786	3267.312898	18	2	2023-06-22 14:37:09 UTC	ON	>25m	June2023	June2023-18-2
4807.102078	3307.396069	18	2	2023-06-22 14:37:11 UTC	ON	>25m	June2023	June2023-18-2
4420.968383	3574.617211	19	1	2023-06-22 14:47:15 UTC	ON	>25m	June2023	June2023-19-1
4435.963866	3541.214568	19	1	2023-06-22 14:47:17 UTC	ON	>25m	June2023	June2023-19-1
4439.712737	3527.853511	19	1	2023-06-22 14:47:19 UTC	ON	>25m	June2023	June2023-19-1
4679.64047	3213.86867	19	1	2023-06-22 14:47:27 UTC	ON	>25m	June2023	June2023-19-1
4668.393857	3347.479241	19	1	2023-06-22 14:47:33 UTC	ON	>25m	June2023	June2023-19-1
4687.138211	3340.798712	19	1	2023-06-22 14:47:35 UTC	ON	>25m	June2023	June2023-19-1
4694.635953	3314.076598	19	1	2023-06-22 14:47:37 UTC	ON	>25m	June2023	June2023-19-1
4728.37579	3307.396069	19	1	2023-06-22 14:47:39 UTC	ON	>25m	June2023	June2023-19-1
4994.545619	3046.855456	19	1	2023-06-22 14:47:49 UTC	ON	>25m	June2023	June2023-19-1
5035.783198	3013.452814	19	1	2023-06-22 14:47:51 UTC	ON	>25m	June2023	June2023-19-1
5092.01626	2953.328057	19	1	2023-06-22 14:47:53 UTC	ON	>25m	June2023	June2023-19-1
5114.509485	2926.605943	19	1	2023-06-22 14:47:55 UTC	ON	>25m	June2023	June2023-19-1
5170.742547	2866.481186	19	1	2023-06-22 14:47:57 UTC	ON	>25m	June2023	June2023-19-1
5196.984643	2826.398015	19	1	2023-06-22 14:47:59 UTC	ON	>25m	June2023	June2023-19-1
5230.724481	2819.717486	19	1	2023-06-22 14:48:01 UTC	ON	>25m	June2023	June2023-19-1
469.6585366	200.9502985	20	1	2023-06-22 14:51:35 UTC	ON	10-25m	June2023	June2023-20-1
507.1472448	681.9483533	20	1	2023-06-22 14:51:37 UTC	ON	10-25m	June2023	June2023-20-1
484.6540199	1116.182708	20	1	2023-06-22 14:51:39 UTC	ON	10-25m	June2023	June2023-20-1
499.6495032	1456.889664	20	1	2023-06-22 14:51:41 UTC	ON	10-25m	June2023	June2023-20-1
552.1336947	1750.83292	20	1	2023-06-22 14:51:43 UTC	ON	10-25m	June2023	June2023-20-1
570.8780488	1971.290362	20	1	2023-06-22 14:51:45 UTC	ON	10-25m	June2023	June2023-20-1
529.6404697	2118.261989	20	1	2023-06-22 14:51:47 UTC	ON	10-25m	June2023	June2023-20-1
458.4119241	2211.789389	20	1	2023-06-22 14:51:49 UTC	ON	10-25m	June2023	June2023-20-1
462.1607949	2358.761017	20	1	2023-06-22 14:51:51 UTC	ON	10-25m	June2023	June2023-20-1
4724.62692	3447.687169	21	1	2023-06-22 14:55:23 UTC	ON	>25m	June2023	June2023-21-1
4739.622403	3441.00664	21	1	2023-06-22 14:55:25 UTC	ON	>25m	June2023	June2023-21-1
4799.604336	3374.201355	21	1	2023-06-22 14:55:29 UTC	ON	>25m	June2023	June2023-21-1
4825.846432	3347.479241	21	1	2023-06-22 14:55:31 UTC	ON	>25m	June2023	June2023-21-1
4897.074977	3294.035012	21	1	2023-06-22 14:55:33 UTC	ON	>25m	June2023	June2023-21-1
4964.554652	3260.63237	21	1	2023-06-22 14:55:37 UTC	ON	>25m	June2023	June2023-21-1
5159.495935	3127.021799	21	1	2023-06-22 14:55:45 UTC	ON	>25m	June2023	June2023-21-1
5208.231256	3080.258099	21	1	2023-06-22 14:55:47 UTC	ON	>25m	June2023	June2023-21-1
5264.464318	3020.133342	21	1	2023-06-22 14:55:49 UTC	ON	>25m	June2023	June2023-21-1
4552.178862	3461.048226	22	1	2023-06-22 15:09:03 UTC	ON	>25m	June2023	June2023-22-1
4533.434508	3474.409283	22	1	2023-06-22 15:09:05 UTC	ON	>25m	June2023	June2023-22-1
4514.690154	3454.367697	22	1	2023-06-22 15:09:07 UTC	ON	>25m	June2023	June2023-22-1
4480.950316	3461.048226	22	1	2023-06-22 15:09:09 UTC	ON	>25m	June2023	June2023-22-1
4465.954833	3481.089812	22	1	2023-06-22 15:09:11 UTC	ON	>25m	June2023	June2023-22-1
4443.461608	3481.089812	22	1	2023-06-22 15:09:13 UTC	ON	>25m	June2023	June2023-22-1
4518.439024	3407.603998	22	1	2023-06-22 15:09:21 UTC	ON	>25m	June2023	June2023-22-1
4548.429991	3380.881883	22	1	2023-06-22 15:09:23 UTC	ON	>25m	June2023	June2023-22-1
4619.658537	3347.479241	22	1	2023-06-22 15:09:25 UTC	ON	>25m	June2023	June2023-22-1
4638.402891	3327.437655	22	1	2023-06-22 15:09:27 UTC	ON	>25m	June2023	June2023-22-1
4657.147245	3327.437655	22	1	2023-06-22 15:09:29 UTC	ON	>25m	June2023	June2023-22-1
4690.887082	3287.354484	22	1	2023-06-22 15:09:31 UTC	ON	>25m	June2023	June2023-22-1
4743.371274	3220.549198	22	1	2023-06-22 15:09:33 UTC	ON	>25m	June2023	June2023-22-1
4814.599819	3173.785499	22	1	2023-06-22 15:09:35 UTC	ON	>25m	June2023	June2023-22-1
4919.568202	3073.577571	22	1	2023-06-22 15:09:39 UTC	ON	>25m	June2023	June2023-22-1
4964.554652	3026.813871	22	1	2023-06-22 15:09:41 UTC	ON	>25m	June2023	June2023-22-1
5058.276423	2966.689114	22	1	2023-06-22 15:09:43 UTC	ON	>25m	June2023	June2023-22-1
5095.765131	2953.328057	22	1	2023-06-22 15:09:45 UTC	ON	>25m	June2023	June2023-22-1
5095.765131	2919.925414	22	1	2023-06-22 15:09:47 UTC	ON	>25m	June2023	June2023-22-1
5114.509485	2906.564357	22	1	2023-06-22 15:09:49 UTC	ON	>25m	June2023	June2023-22-1
5151.998193	2833.078543	22	1	2023-06-22 15:09:51 UTC	ON	>25m	June2023	June2023-22-1
5208.231256	2779.634315	22	1	2023-06-22 15:09:53 UTC	ON	>25m	June2023	June2023-22-1
5260.715447	2712.829029	22	1	2023-06-22 15:09:55 UTC	ON	>25m	June2023	June2023-22-1
5294.455285	2692.787444	22	1	2023-06-22 15:09:57 UTC	ON	>25m	June2023	June2023-22-1
4372.233062	3414.284526	23	1	2023-06-22 15:19:01 UTC	OFF	>25m	June2023	June2023-23-1
4379.730804	3394.242941	23	1	2023-06-22 15:19:03 UTC	OFF	>25m	June2023	June2023-23-1
4390.977416	3374.201355	23	1	2023-06-22 15:19:05 UTC	OFF	>25m	June2023	June2023-23-1
4383.479675	3374.201355	23	1	2023-06-22 15:19:07 UTC	OFF	>25m	June2023	June2023-23-1
4368.484192	3394.242941	23	1	2023-06-22 15:19:09 UTC	OFF	>25m	June2023	June2023-23-1
4668.393857	2939.967	23	1	2023-06-22 15:19:23 UTC	OFF	>25m	June2023	June2023-23-1
4698.384824	2826.398015	23	1	2023-06-22 15:19:25 UTC	OFF	>25m	June2023	June2023-23-1
4739.622403	2679.426387	23	1	2023-06-22 15:19:27 UTC	OFF	>25m	June2023	June2023-23-1
4795.855465	2565.857402	23	1	2023-06-22 15:19:29 UTC	OFF	>25m	June2023	June2023-23-1
4848.339657	2418.885774	23	1	2023-06-22 15:19:31 UTC	OFF	>25m	June2023	June2023-23-1
4893.326107	2352.080488	23	1	2023-06-22 15:19:33 UTC	OFF	>25m	June2023	June2023-23-1
4968.303523	2158.345161	23	1	2023-06-22 15:19:35 UTC	OFF	>25m	June2023	June2023-23-1
5047.02981	1944.568247	23	1	2023-06-22 15:19:37 UTC	OFF	>25m	June2023	June2023-23-1
5133.253839	1657.30552	23	1	2023-06-22 15:19:39 UTC	OFF	>25m	June2023	June2023-23-1
5219.477868	1370.042793	23	1	2023-06-22 15:19:41 UTC	OFF	>25m	June2023	June2023-23-1
5271.96206	1049.377423	23	1	2023-06-22 15:19:43 UTC	OFF	>25m	June2023	June2023-23-1
4049.830172	3668.144611	24	1	2023-06-22 15:20:37 UTC	OFF	>25m	June2023	June2023-24-1
4042.33243	3674.825139	24	1	2023-06-22 15:20:39 UTC	OFF	>25m	June2023	June2023-24-1
4012.341463	3681.505668	24	1	2023-06-22 15:20:41 UTC	OFF	>25m	June2023	June2023-24-1
4008.592593	3694.866725	24	1	2023-06-22 15:20:43 UTC	OFF	>25m	June2023	June2023-24-1
3982.350497	3688.186196	24	1	2023-06-22 15:20:45 UTC	OFF	>25m	June2023	June2023-24-1
4042.33243	3668.144611	24	1	2023-06-22 15:20:47 UTC	OFF	>25m	June2023	June2023-24-1
4042.33243	3681.505668	24	1	2023-06-22 15:20:53 UTC	OFF	>25m	June2023	June2023-24-1
3577.472448	2539.135287	25	1	2023-06-22 15:21:35 UTC	OFF	10-25m	June2023	June2023-25-1
3382.531165	2452.288416	25	1	2023-06-22 15:21:37 UTC	OFF	10-25m	June2023	June2023-25-1
3075.123758	2318.677846	25	1	2023-06-22 15:21:39 UTC	OFF	10-25m	June2023	June2023-25-1
2752.720867	2245.192032	25	1	2023-06-22 15:21:41 UTC	OFF	10-25m	June2023	June2023-25-1
2306.605239	2178.386746	25	1	2023-06-22 15:21:43 UTC	OFF	10-25m	June2023	June2023-25-1
1875.485095	2111.581461	25	1	2023-06-22 15:21:45 UTC	OFF	<10m	June2023	June2023-25-1
1485.602529	1998.012476	25	1	2023-06-22 15:21:47 UTC	OFF	<10m	June2023	June2023-25-1
1121.96206	1810.957677	25	1	2023-06-22 15:21:49 UTC	OFF	<10m	June2023	June2023-25-1
780.8148148	1617.222349	25	1	2023-06-22 15:21:51 UTC	OFF	10-25m	June2023	June2023-25-1
507.1472448	1430.16755	25	1	2023-06-22 15:21:53 UTC	OFF	10-25m	June2023	June2023-25-1
225.9819332	1156.26588	25	1	2023-06-22 15:21:55 UTC	OFF	10-25m	June2023	June2023-25-1
38.53839205	982.5721376	25	1	2023-06-22 15:21:57 UTC	OFF	10-25m	June2023	June2023-25-1
2932.666667	3701.547253	26	1	2023-06-22 15:25:13 UTC	OFF	>25m	June2023	June2023-26-1
2865.186992	3708.227782	26	1	2023-06-22 15:25:15 UTC	OFF	>25m	June2023	June2023-26-1
2827.698284	3714.90831	26	1	2023-06-22 15:25:17 UTC	OFF	>25m	June2023	June2023-26-1
2827.698284	3688.186196	26	1	2023-06-22 15:25:19 UTC	OFF	>25m	June2023	June2023-26-1
5290.706414	1236.432222	27	1	2023-06-22 15:26:37 UTC	OFF	>25m	June2023	June2023-27-1
5200.733514	1517.014421	27	1	2023-06-22 15:26:39 UTC	OFF	>25m	June2023	June2023-27-1
5069.523035	1824.318734	27	1	2023-06-22 15:26:41 UTC	OFF	>25m	June2023	June2023-27-1
4949.559169	2044.776175	27	1	2023-06-22 15:26:43 UTC	OFF	>25m	June2023	June2023-27-1
4852.088528	2258.553089	27	1	2023-06-22 15:26:45 UTC	OFF	>25m	June2023	June2023-27-1
4762.115628	2458.968945	27	1	2023-06-22 15:26:47 UTC	OFF	>25m	June2023	June2023-27-1
4709.631436	2592.579516	27	1	2023-06-22 15:26:49 UTC	OFF	>25m	June2023	June2023-27-1
4619.658537	2739.551144	27	1	2023-06-22 15:26:51 UTC	OFF	>25m	June2023	June2023-27-1
514.6449864	2078.178818	27	2	2023-06-22 15:26:37 UTC	OFF	10-25m	June2023	June2023-27-2
319.7037037	1770.874505	27	2	2023-06-22 15:26:39 UTC	OFF	10-25m	June2023	June2023-27-2
154.7533875	1423.487021	27	2	2023-06-22 15:26:41 UTC	OFF	10-25m	June2023	June2023-27-2
4267.264679	3621.380911	28	1	2023-06-22 15:28:53 UTC	OFF	>25m	June2023	June2023-28-1
4271.01355	3621.380911	28	1	2023-06-22 15:28:55 UTC	OFF	>25m	June2023	June2023-28-1
4263.515808	3628.061439	28	1	2023-06-22 15:28:57 UTC	OFF	>25m	June2023	June2023-28-1
4263.515808	3621.380911	28	1	2023-06-22 15:28:59 UTC	OFF	>25m	June2023	June2023-28-1
5286.957543	2345.39996	29	1	2023-06-22 15:30:39 UTC	OFF	>25m	June2023	June2023-29-1
5204.482385	2472.330002	29	1	2023-06-22 15:30:41 UTC	OFF	>25m	June2023	June2023-29-1
5155.747064	2646.023744	29	1	2023-06-22 15:30:43 UTC	OFF	>25m	June2023	June2023-29-1
5077.020777	2752.912201	29	1	2023-06-22 15:30:45 UTC	OFF	>25m	June2023	June2023-29-1
5020.787715	2846.4396	29	1	2023-06-22 15:30:47 UTC	OFF	>25m	June2023	June2023-29-1
4960.805781	2926.605943	29	1	2023-06-22 15:30:49 UTC	OFF	>25m	June2023	June2023-29-1
4938.312556	2946.647528	29	1	2023-06-22 15:30:51 UTC	OFF	>25m	June2023	June2023-29-1
4912.070461	2993.411228	29	1	2023-06-22 15:30:53 UTC	OFF	>25m	June2023	June2023-29-1
4908.32159	3020.133342	29	1	2023-06-22 15:30:55 UTC	OFF	>25m	June2023	June2023-29-1
4398.475158	3494.450869	29	1	2023-06-22 15:31:15 UTC	OFF	>25m	June2023	June2023-29-1
4364.735321	3507.811926	29	1	2023-06-22 15:31:17 UTC	OFF	>25m	June2023	June2023-29-1
4143.551942	3654.783554	29	1	2023-06-22 15:31:31 UTC	OFF	>25m	June2023	June2023-29-1
4124.807588	3668.144611	29	1	2023-06-22 15:31:33 UTC	OFF	>25m	June2023	June2023-29-1
4109.812105	3681.505668	29	1	2023-06-22 15:31:35 UTC	OFF	>25m	June2023	June2023-29-1
4113.560976	3701.547253	29	1	2023-06-22 15:31:37 UTC	OFF	>25m	June2023	June2023-29-1
4094.816621	3741.630425	29	1	2023-06-22 15:31:51 UTC	OFF	>25m	June2023	June2023-29-1
4076.072267	3754.991482	29	1	2023-06-22 15:31:53 UTC	OFF	>25m	June2023	June2023-29-1
4076.072267	3754.991482	29	1	2023-06-22 15:31:55 UTC	OFF	>25m	June2023	June2023-29-1
4908.32159	2993.411228	29	2	2023-06-22 15:31:19 UTC	OFF	>25m	June2023	June2023-29-2
4859.586269	3060.216514	29	2	2023-06-22 15:31:21 UTC	OFF	>25m	June2023	June2023-29-2
4837.093044	3113.660742	29	2	2023-06-22 15:31:23 UTC	OFF	>25m	June2023	June2023-29-2
4702.133695	3320.757127	29	2	2023-06-22 15:31:29 UTC	OFF	>25m	June2023	June2023-29-2
4664.644986	3354.159769	29	2	2023-06-22 15:31:31 UTC	OFF	>25m	June2023	June2023-29-2
4533.434508	3414.284526	29	2	2023-06-22 15:31:35 UTC	OFF	>25m	June2023	June2023-29-2
4484.699187	3447.687169	29	2	2023-06-22 15:31:37 UTC	OFF	>25m	June2023	June2023-29-2
4454.70822	3481.089812	29	2	2023-06-22 15:31:39 UTC	OFF	>25m	June2023	June2023-29-2
4398.475158	3514.492454	29	2	2023-06-22 15:31:41 UTC	OFF	>25m	June2023	June2023-29-2
4353.488708	3561.256154	29	2	2023-06-22 15:31:43 UTC	OFF	>25m	June2023	June2023-29-2
4308.502258	3587.978268	29	2	2023-06-22 15:31:45 UTC	OFF	>25m	June2023	June2023-29-2
4267.264679	3587.978268	29	2	2023-06-22 15:31:47 UTC	OFF	>25m	June2023	June2023-29-2
4229.775971	3621.380911	29	2	2023-06-22 15:31:49 UTC	OFF	>25m	June2023	June2023-29-2
4196.036134	3634.741968	29	2	2023-06-22 15:31:51 UTC	OFF	>25m	June2023	June2023-29-2
4147.300813	3674.825139	29	2	2023-06-22 15:31:53 UTC	OFF	>25m	June2023	June2023-29-2
4117.309846	3688.186196	29	2	2023-06-22 15:31:55 UTC	OFF	>25m	June2023	June2023-29-2
4094.816621	3708.227782	29	2	2023-06-22 15:31:57 UTC	OFF	>25m	June2023	June2023-29-2
4091.067751	3708.227782	29	2	2023-06-22 15:31:59 UTC	OFF	>25m	June2023	June2023-29-2
4083.570009	3728.269367	29	2	2023-06-22 15:32:01 UTC	OFF	>25m	June2023	June2023-29-2
4076.072267	3734.949896	29	2	2023-06-22 15:32:03 UTC	OFF	>25m	June2023	June2023-29-2
4079.821138	3768.352539	29	2	2023-06-22 15:32:05 UTC	OFF	>25m	June2023	June2023-29-2
4076.072267	3734.949896	29	2	2023-06-22 15:32:07 UTC	OFF	>25m	June2023	June2023-29-2
4076.072267	3768.352539	29	2	2023-06-22 15:32:09 UTC	OFF	>25m	June2023	June2023-29-2
4076.072267	3795.074653	29	2	2023-06-22 15:32:11 UTC	OFF	>25m	June2023	June2023-29-2
2156.650407	3240.590784	30	1	2023-06-22 15:33:19 UTC	OFF	10-25m	June2023	June2023-30-1
2055.430894	3180.466027	30	1	2023-06-22 15:33:21 UTC	OFF	10-25m	June2023	June2023-30-1
1969.206865	3153.743913	30	1	2023-06-22 15:33:23 UTC	OFF	10-25m	June2023	June2023-30-1
1849.242999	3100.299685	30	1	2023-06-22 15:33:25 UTC	OFF	10-25m	June2023	June2023-30-1
1740.525745	3100.299685	30	1	2023-06-22 15:33:27 UTC	OFF	10-25m	June2023	June2023-30-1
1613.064137	3060.216514	30	1	2023-06-22 15:33:29 UTC	OFF	10-25m	June2023	June2023-30-1
1519.342367	3000.091757	30	1	2023-06-22 15:33:31 UTC	OFF	10-25m	June2023	June2023-30-1
1020.742547	2666.06533	30	1	2023-06-22 15:33:39 UTC	OFF	<10m	June2023	June2023-30-1
938.2673893	2605.940573	30	1	2023-06-22 15:33:41 UTC	OFF	<10m	June2023	June2023-30-1
825.8012647	2525.77423	30	1	2023-06-22 15:33:43 UTC	OFF	10-25m	June2023	June2023-30-1
222.2330623	1490.292307	31	1	2023-06-22 15:56:23 UTC	OFF	10-25m	June2023	June2023-31-1
450.9141825	1757.513448	31	1	2023-06-22 15:56:25 UTC	OFF	10-25m	June2023	June2023-31-1
630.8599819	1924.526662	31	1	2023-06-22 15:56:27 UTC	OFF	10-25m	June2023	June2023-31-1
807.0569106	2111.581461	31	1	2023-06-22 15:56:29 UTC	OFF	<10m	June2023	June2023-31-1
972.0072267	2271.914146	31	1	2023-06-22 15:56:31 UTC	OFF	<10m	June2023	June2023-31-1
1118.213189	2418.885774	31	1	2023-06-22 15:56:33 UTC	OFF	<10m	June2023	June2023-31-1
1121.96206	2539.135287	31	1	2023-06-22 15:56:35 UTC	OFF	<10m	June2023	June2023-31-1
1208.186089	2646.023744	31	1	2023-06-22 15:56:37 UTC	OFF	<10m	June2023	June2023-31-1
1223.181572	2686.106915	31	1	2023-06-22 15:56:39 UTC	OFF	<10m	June2023	June2023-31-1
1241.925926	2712.829029	31	1	2023-06-22 15:56:41 UTC	OFF	<10m	June2023	June2023-31-1
1286.912376	2726.190087	31	1	2023-06-22 15:56:43 UTC	OFF	<10m	June2023	June2023-31-1
1324.401084	2786.314843	31	1	2023-06-22 15:56:45 UTC	OFF	<10m	June2023	June2023-31-1
1324.401084	2792.995372	31	1	2023-06-22 15:56:47 UTC	OFF	<10m	June2023	June2023-31-1
1313.154472	2819.717486	31	1	2023-06-22 15:56:49 UTC	OFF	<10m	June2023	June2023-31-1
1294.410117	2819.717486	31	1	2023-06-22 15:56:51 UTC	OFF	<10m	June2023	June2023-31-1
1294.410117	2826.398015	31	1	2023-06-22 15:56:53 UTC	OFF	<10m	June2023	June2023-31-1
1301.907859	2833.078543	31	1	2023-06-22 15:56:55 UTC	OFF	<10m	June2023	June2023-31-1
1298.158988	2853.120129	31	1	2023-06-22 15:56:57 UTC	OFF	<10m	June2023	June2023-31-1
1350.64318	2866.481186	31	1	2023-06-22 15:57:01 UTC	OFF	<10m	June2023	June2023-31-1
1354.392051	2899.883829	31	1	2023-06-22 15:57:03 UTC	OFF	<10m	June2023	June2023-31-1
1230.679313	3314.076598	32	1	2023-06-23 07:51:49 UTC	OFF	>25m	June2023	June2023-32-1
1316.903342	3347.479241	32	1	2023-06-23 07:51:51 UTC	OFF	>25m	June2023	June2023-32-1
1395.62963	3360.840298	32	1	2023-06-23 07:51:53 UTC	OFF	>25m	June2023	June2023-32-1
1474.355917	3387.562412	32	1	2023-06-23 07:51:55 UTC	OFF	>25m	June2023	June2023-32-1
1538.086721	3420.965055	32	1	2023-06-23 07:51:57 UTC	OFF	>25m	June2023	June2023-32-1
1628.059621	3447.687169	32	1	2023-06-23 07:51:59 UTC	OFF	>25m	June2023	June2023-32-1
1695.539295	3454.367697	32	1	2023-06-23 07:52:01 UTC	OFF	>25m	June2023	June2023-32-1
1748.023487	3474.409283	32	1	2023-06-23 07:52:03 UTC	OFF	>25m	June2023	June2023-32-1
2250.372177	3554.575625	32	1	2023-06-23 07:52:11 UTC	OFF	>25m	June2023	June2023-32-1
2434.066847	3674.825139	32	1	2023-06-23 07:52:17 UTC	OFF	>25m	June2023	June2023-32-1
2520.290876	3674.825139	32	1	2023-06-23 07:52:19 UTC	OFF	>25m	June2023	June2023-32-1
2561.528455	3688.186196	32	1	2023-06-23 07:52:21 UTC	OFF	>25m	June2023	June2023-32-1
2902.6757	3728.269367	32	1	2023-06-23 07:52:27 UTC	OFF	>25m	June2023	June2023-32-1
2988.899729	3748.310953	32	1	2023-06-23 07:52:31 UTC	OFF	>25m	June2023	June2023-32-1
3063.877145	3748.310953	32	1	2023-06-23 07:52:33 UTC	OFF	>25m	June2023	June2023-32-1
3120.110208	3741.630425	32	1	2023-06-23 07:52:35 UTC	OFF	>25m	June2023	June2023-32-1
3168.845528	3741.630425	32	1	2023-06-23 07:52:37 UTC	OFF	>25m	June2023	June2023-32-1
3213.831978	3728.269367	32	1	2023-06-23 07:52:39 UTC	OFF	>25m	June2023	June2023-32-1
3266.31617	3708.227782	32	1	2023-06-23 07:52:41 UTC	OFF	>25m	June2023	June2023-32-1
3300.056007	3694.866725	32	1	2023-06-23 07:52:43 UTC	OFF	>25m	June2023	June2023-32-1
3337.544715	3674.825139	32	1	2023-06-23 07:52:45 UTC	OFF	>25m	June2023	June2023-32-1
3382.531165	3654.783554	32	1	2023-06-23 07:52:49 UTC	OFF	>25m	June2023	June2023-32-1
3401.275519	3648.103025	32	1	2023-06-23 07:52:51 UTC	OFF	>25m	June2023	June2023-32-1
3442.513098	3621.380911	32	1	2023-06-23 07:52:53 UTC	OFF	>25m	June2023	June2023-32-1
3476.252936	3621.380911	32	1	2023-06-23 07:52:55 UTC	OFF	>25m	June2023	June2023-32-1
3498.746161	3601.339325	32	1	2023-06-23 07:52:57 UTC	OFF	>25m	June2023	June2023-32-1
3487.499548	3608.019854	32	1	2023-06-23 07:52:59 UTC	OFF	>25m	June2023	June2023-32-1
3412.522132	3628.061439	32	1	2023-06-23 07:53:01 UTC	OFF	>25m	June2023	June2023-32-1
3367.535682	3621.380911	32	1	2023-06-23 07:53:03 UTC	OFF	>25m	June2023	June2023-32-1
3326.298103	3634.741968	32	1	2023-06-23 07:53:05 UTC	OFF	>25m	June2023	June2023-32-1
3288.809395	3668.144611	32	1	2023-06-23 07:53:07 UTC	OFF	>25m	June2023	June2023-32-1
3251.320687	3674.825139	32	1	2023-06-23 07:53:09 UTC	OFF	>25m	June2023	June2023-32-1
3251.320687	3688.186196	32	1	2023-06-23 07:53:11 UTC	OFF	>25m	June2023	June2023-32-1
3258.818428	3701.547253	32	1	2023-06-23 07:53:13 UTC	OFF	>25m	June2023	June2023-32-1
3270.065041	3728.269367	32	1	2023-06-23 07:53:15 UTC	OFF	>25m	June2023	June2023-32-1
3303.804878	3734.949896	32	1	2023-06-23 07:53:17 UTC	OFF	>25m	June2023	June2023-32-1
3333.795845	3721.588839	32	1	2023-06-23 07:53:19 UTC	OFF	>25m	June2023	June2023-32-1
3337.544715	3728.269367	32	1	2023-06-23 07:53:21 UTC	OFF	>25m	June2023	June2023-32-1
3382.531165	3741.630425	32	1	2023-06-23 07:53:23 UTC	OFF	>25m	June2023	June2023-32-1
3420.019874	3728.269367	32	1	2023-06-23 07:53:25 UTC	OFF	>25m	June2023	June2023-32-1
3465.006323	3734.949896	32	1	2023-06-23 07:53:27 UTC	OFF	>25m	June2023	June2023-32-1
3498.746161	3721.588839	32	1	2023-06-23 07:53:29 UTC	OFF	>25m	June2023	June2023-32-1
3528.737127	3741.630425	32	1	2023-06-23 07:53:31 UTC	OFF	>25m	June2023	June2023-32-1
3562.476965	3734.949896	32	1	2023-06-23 07:53:33 UTC	OFF	>25m	June2023	June2023-32-1
3577.472448	3721.588839	32	1	2023-06-23 07:53:35 UTC	OFF	>25m	June2023	June2023-32-1
3611.212285	3714.90831	32	1	2023-06-23 07:53:37 UTC	OFF	>25m	June2023	June2023-32-1
3629.95664	3728.269367	32	1	2023-06-23 07:53:39 UTC	OFF	>25m	June2023	June2023-32-1
3622.458898	3721.588839	32	1	2023-06-23 07:53:41 UTC	OFF	>25m	June2023	June2023-32-1
3644.952123	3721.588839	32	1	2023-06-23 07:53:43 UTC	OFF	>25m	June2023	June2023-32-1
3674.943089	3701.547253	32	1	2023-06-23 07:53:45 UTC	OFF	>25m	June2023	June2023-32-1
3697.436314	3694.866725	32	1	2023-06-23 07:53:47 UTC	OFF	>25m	June2023	June2023-32-1
64.7804878	1269.834865	33	1	2023-06-23 07:58:33 UTC	OFF	10-25m	June2023	June2023-33-1
312.2059621	1570.458649	33	1	2023-06-23 07:58:35 UTC	OFF	10-25m	June2023	June2023-33-1
540.8870822	1817.638205	33	1	2023-06-23 07:58:37 UTC	OFF	10-25m	June2023	June2023-33-1
792.0614273	2064.817761	33	1	2023-06-23 07:58:39 UTC	OFF	<10m	June2023	June2023-33-1
1001.998193	2265.233617	33	1	2023-06-23 07:58:41 UTC	OFF	<10m	June2023	June2023-33-1
1148.204155	2438.927359	33	1	2023-06-23 07:58:43 UTC	OFF	<10m	June2023	June2023-33-1
1264.419151	2612.621101	33	1	2023-06-23 07:58:45 UTC	OFF	<10m	June2023	June2023-33-1
1418.122855	2752.912201	33	1	2023-06-23 07:58:47 UTC	OFF	<10m	June2023	June2023-33-1
1523.091238	2913.244886	33	1	2023-06-23 07:58:49 UTC	OFF	<10m	June2023	June2023-33-1
1609.315266	3066.897042	33	1	2023-06-23 07:58:51 UTC	OFF	10-25m	June2023	June2023-33-1
1691.790425	3120.34127	33	1	2023-06-23 07:58:53 UTC	OFF	10-25m	June2023	June2023-33-1
1695.539295	3207.188141	33	1	2023-06-23 07:58:55 UTC	OFF	10-25m	June2023	June2023-33-1
1706.785908	3233.910256	33	1	2023-06-23 07:58:57 UTC	OFF	10-25m	June2023	June2023-33-1
1819.252033	3287.354484	33	1	2023-06-23 07:58:59 UTC	OFF	10-25m	June2023	June2023-33-1
1897.97832	3294.035012	33	1	2023-06-23 07:59:01 UTC	OFF	10-25m	June2023	June2023-33-1
2261.61879	3407.603998	33	1	2023-06-23 07:59:05 UTC	OFF	>25m	June2023	June2023-33-1
2321.600723	3427.645583	33	1	2023-06-23 07:59:07 UTC	OFF	>25m	June2023	June2023-33-1
2437.815718	3474.409283	33	1	2023-06-23 07:59:09 UTC	OFF	>25m	June2023	June2023-33-1
2512.793135	3507.811926	33	1	2023-06-23 07:59:11 UTC	OFF	>25m	June2023	June2023-33-1
2576.523939	3534.53404	33	1	2023-06-23 07:59:13 UTC	OFF	>25m	June2023	June2023-33-1
2621.510388	3561.256154	33	1	2023-06-23 07:59:15 UTC	OFF	>25m	June2023	June2023-33-1
2670.245709	3608.019854	33	1	2023-06-23 07:59:17 UTC	OFF	>25m	June2023	June2023-33-1
19.79403794	1249.793279	33	2	2023-06-23 07:58:53 UTC	OFF	10-25m	June2023	June2023-33-2
263.4706414	1563.778121	33	2	2023-06-23 07:58:55 UTC	OFF	10-25m	June2023	June2023-33-2
582.1246612	1924.526662	33	2	2023-06-23 07:58:57 UTC	OFF	10-25m	June2023	June2023-33-2
893.2809395	2225.150446	33	2	2023-06-23 07:58:59 UTC	OFF	<10m	June2023	June2023-33-2
1118.213189	2472.330002	33	2	2023-06-23 07:59:01 UTC	OFF	<10m	June2023	June2023-33-2
1219.432701	2686.106915	33	2	2023-06-23 07:59:03 UTC	OFF	<10m	June2023	June2023-33-2
1275.665763	2799.6759	33	2	2023-06-23 07:59:05 UTC	OFF	<10m	June2023	June2023-33-2
1361.889792	2906.564357	33	2	2023-06-23 07:59:07 UTC	OFF	<10m	June2023	June2023-33-2
1635.557362	3093.619156	33	2	2023-06-23 07:59:09 UTC	OFF	10-25m	June2023	June2023-33-2
1680.543812	3173.785499	33	2	2023-06-23 07:59:11 UTC	OFF	10-25m	June2023	June2023-33-2
1748.023487	3273.993427	33	2	2023-06-23 07:59:13 UTC	OFF	10-25m	June2023	June2023-33-2
2827.698284	3754.991482	34	1	2023-06-23 08:01:53 UTC	OFF	>25m	June2023	June2023-34-1
2842.693767	3728.269367	34	1	2023-06-23 08:01:55 UTC	OFF	>25m	June2023	June2023-34-1
2835.196025	3728.269367	34	1	2023-06-23 08:01:57 UTC	OFF	>25m	June2023	June2023-34-1
2816.451671	3714.90831	34	1	2023-06-23 08:02:01 UTC	OFF	>25m	June2023	June2023-34-1
2808.95393	3721.588839	34	1	2023-06-23 08:02:03 UTC	OFF	>25m	June2023	June2023-34-1
2782.711834	3701.547253	34	1	2023-06-23 08:02:05 UTC	OFF	>25m	June2023	June2023-34-1
2745.223126	3681.505668	34	1	2023-06-23 08:02:07 UTC	OFF	>25m	June2023	June2023-34-1
2692.738934	3661.464082	34	1	2023-06-23 08:02:11 UTC	OFF	>25m	June2023	June2023-34-1
2670.245709	3648.103025	34	1	2023-06-23 08:02:13 UTC	OFF	>25m	June2023	June2023-34-1
2617.761518	3628.061439	34	1	2023-06-23 08:02:15 UTC	OFF	>25m	June2023	June2023-34-1
2576.523939	3608.019854	34	1	2023-06-23 08:02:17 UTC	OFF	>25m	June2023	June2023-34-1
2527.788618	3587.978268	34	1	2023-06-23 08:02:19 UTC	OFF	>25m	June2023	June2023-34-1
2464.057814	3567.936683	34	1	2023-06-23 08:02:21 UTC	OFF	>25m	June2023	June2023-34-1
2404.075881	3561.256154	34	1	2023-06-23 08:02:23 UTC	OFF	>25m	June2023	June2023-34-1
2329.098464	3534.53404	34	1	2023-06-23 08:02:25 UTC	OFF	>25m	June2023	June2023-34-1
2250.372177	3501.131397	34	1	2023-06-23 08:02:27 UTC	OFF	>25m	June2023	June2023-34-1
2152.901536	3481.089812	34	1	2023-06-23 08:02:29 UTC	OFF	>25m	June2023	June2023-34-1
2115.412827	3454.367697	34	1	2023-06-23 08:02:31 UTC	OFF	>25m	June2023	June2023-34-1
1984.202349	3554.575625	35	1	2023-06-23 08:06:29 UTC	OFF	>25m	June2023	June2023-35-1
2160.399277	3554.575625	35	1	2023-06-23 08:06:31 UTC	OFF	>25m	June2023	June2023-35-1
2329.098464	3541.214568	35	1	2023-06-23 08:06:33 UTC	OFF	>25m	June2023	June2023-35-1
2527.788618	3541.214568	35	1	2023-06-23 08:06:37 UTC	OFF	>25m	June2023	June2023-35-1
2595.268293	3507.811926	35	1	2023-06-23 08:06:39 UTC	OFF	>25m	June2023	June2023-35-1
2636.505872	3494.450869	35	1	2023-06-23 08:06:41 UTC	OFF	>25m	June2023	June2023-35-1
2662.747967	3474.409283	35	1	2023-06-23 08:06:43 UTC	OFF	>25m	June2023	June2023-35-1
2595.268293	3481.089812	35	1	2023-06-23 08:06:45 UTC	OFF	>25m	June2023	June2023-35-1
2396.578139	3454.367697	35	1	2023-06-23 08:06:47 UTC	OFF	>25m	June2023	June2023-35-1
2325.349593	3427.645583	35	1	2023-06-23 08:06:49 UTC	OFF	>25m	June2023	June2023-35-1
2242.874435	3394.242941	35	1	2023-06-23 08:06:51 UTC	OFF	>25m	June2023	June2023-35-1
758.3215899	2726.190087	36	1	2023-06-23 08:11:25 UTC	OFF	10-25m	June2023	June2023-36-1
619.6133695	2579.218459	36	1	2023-06-23 08:11:27 UTC	OFF	10-25m	June2023	June2023-36-1
480.9051491	2465.649473	36	1	2023-06-23 08:11:29 UTC	OFF	10-25m	June2023	June2023-36-1
345.9457995	2385.483131	36	1	2023-06-23 08:11:31 UTC	OFF	10-25m	June2023	June2023-36-1
267.2195122	2325.358374	36	1	2023-06-23 08:11:33 UTC	OFF	10-25m	June2023	June2023-36-1
188.4932249	2218.469917	36	1	2023-06-23 08:11:35 UTC	OFF	10-25m	June2023	June2023-36-1
113.5158085	2111.581461	36	1	2023-06-23 08:11:37 UTC	OFF	10-25m	June2023	June2023-36-1
38.53839205	2018.054061	36	1	2023-06-23 08:11:39 UTC	OFF	10-25m	June2023	June2023-36-1
600.8690154	2799.6759	36	2	2023-06-23 08:11:25 UTC	OFF	>25m	June2023	June2023-36-2
525.8915989	2732.870615	36	2	2023-06-23 08:11:27 UTC	OFF	10-25m	June2023	June2023-36-2
76.02710027	2258.553089	36	2	2023-06-23 08:11:37 UTC	OFF	10-25m	June2023	June2023-36-2
19.79403794	2191.747803	36	2	2023-06-23 08:11:39 UTC	OFF	>25m	June2023	June2023-36-2
619.6133695	2732.870615	36	3	2023-06-23 08:11:43 UTC	OFF	10-25m	June2023	June2023-36-3
552.1336947	2619.30163	36	3	2023-06-23 08:11:45 UTC	OFF	10-25m	June2023	June2023-36-3
548.3848238	2505.732645	36	3	2023-06-23 08:11:47 UTC	OFF	10-25m	June2023	June2023-36-3
484.6540199	2345.39996	36	3	2023-06-23 08:11:49 UTC	OFF	10-25m	June2023	June2023-36-3
450.9141825	2245.192032	36	3	2023-06-23 08:11:51 UTC	OFF	10-25m	June2023	June2023-36-3
383.4345077	2098.220404	36	3	2023-06-23 08:11:53 UTC	OFF	10-25m	June2023	June2023-36-3
252.2240289	1891.124019	36	3	2023-06-23 08:11:55 UTC	OFF	10-25m	June2023	June2023-36-3
109.7669377	1663.986049	36	3	2023-06-23 08:11:57 UTC	OFF	10-25m	June2023	June2023-36-3
46.03613369	1517.014421	36	3	2023-06-23 08:11:59 UTC	OFF	10-25m	June2023	June2023-36-3
968.2583559	2679.426387	37	1	2023-06-23 08:12:55 UTC	OFF	10-25m	June2023	June2023-37-1
923.2719061	2625.982158	37	1	2023-06-23 08:12:57 UTC	OFF	10-25m	June2023	June2023-37-1
878.2854562	2532.454759	37	1	2023-06-23 08:12:59 UTC	OFF	<10m	June2023	June2023-37-1
810.8057814	2472.330002	37	1	2023-06-23 08:13:01 UTC	OFF	<10m	June2023	June2023-37-1
747.0749774	2378.802602	37	1	2023-06-23 08:13:03 UTC	OFF	<10m	June2023	June2023-37-1
672.097561	2291.955731	37	1	2023-06-23 08:13:05 UTC	OFF	10-25m	June2023	June2023-37-1
567.129178	2211.789389	37	1	2023-06-23 08:13:07 UTC	OFF	10-25m	June2023	June2023-37-1
477.1562782	2144.984104	37	1	2023-06-23 08:13:09 UTC	OFF	10-25m	June2023	June2023-37-1
390.9322493	2118.261989	37	1	2023-06-23 08:13:11 UTC	OFF	10-25m	June2023	June2023-37-1
323.4525745	2084.859347	37	1	2023-06-23 08:13:13 UTC	OFF	10-25m	June2023	June2023-37-1
308.4570912	2051.456704	37	1	2023-06-23 08:13:15 UTC	OFF	10-25m	June2023	June2023-37-1
297.2104788	2044.776175	37	1	2023-06-23 08:13:17 UTC	OFF	10-25m	June2023	June2023-37-1
282.2149955	1998.012476	37	1	2023-06-23 08:13:19 UTC	OFF	10-25m	June2023	June2023-37-1
184.7443541	1851.040848	37	1	2023-06-23 08:13:21 UTC	OFF	10-25m	June2023	June2023-37-1
79.77597109	1797.596619	37	1	2023-06-23 08:13:23 UTC	OFF	10-25m	June2023	June2023-37-1
31.04065041	1844.360319	37	1	2023-06-23 08:13:25 UTC	OFF	10-25m	June2023	June2023-37-1
34.78952123	1917.846133	37	1	2023-06-23 08:13:27 UTC	OFF	10-25m	June2023	June2023-37-1
27.29177958	1924.526662	37	1	2023-06-23 08:13:29 UTC	OFF	>25m	June2023	June2023-37-1
27.29177958	1924.526662	37	1	2023-06-23 08:13:31 UTC	OFF	>25m	June2023	June2023-37-1
27.29177958	1924.526662	37	1	2023-06-23 08:13:33 UTC	OFF	>25m	June2023	June2023-37-1
27.29177958	1924.526662	37	1	2023-06-23 08:13:35 UTC	OFF	>25m	June2023	June2023-37-1
1616.813008	3621.380911	38	1	2023-06-23 08:15:29 UTC	OFF	>25m	June2023	June2023-38-1
1579.3243	3614.700382	38	1	2023-06-23 08:15:31 UTC	OFF	>25m	June2023	June2023-38-1
1545.584463	3614.700382	38	1	2023-06-23 08:15:39 UTC	OFF	>25m	June2023	June2023-38-1
1511.844625	3594.658797	38	1	2023-06-23 08:15:41 UTC	OFF	>25m	June2023	June2023-38-1
1226.930443	3487.77034	38	1	2023-06-23 08:15:49 UTC	OFF	>25m	June2023	June2023-38-1
1181.943993	3481.089812	38	1	2023-06-23 08:15:51 UTC	OFF	>25m	June2023	June2023-38-1
1148.204155	3461.048226	38	1	2023-06-23 08:15:53 UTC	OFF	>25m	June2023	June2023-38-1
1091.971093	3454.367697	38	1	2023-06-23 08:15:55 UTC	OFF	>25m	June2023	June2023-38-1
2711.483288	3828.477296	38	2	2023-06-23 08:15:45 UTC	OFF	>25m	June2023	June2023-38-2
2726.478771	3821.796767	38	2	2023-06-23 08:15:47 UTC	OFF	>25m	June2023	June2023-38-2
2730.227642	3821.796767	38	2	2023-06-23 08:15:49 UTC	OFF	>25m	June2023	June2023-38-2
2730.227642	3821.796767	38	2	2023-06-23 08:15:51 UTC	OFF	>25m	June2023	June2023-38-2
248.4751581	2438.927359	39	1	2023-06-23 08:16:47 UTC	OFF	10-25m	June2023	June2023-39-1
353.4435411	2525.77423	39	1	2023-06-23 08:16:49 UTC	OFF	10-25m	June2023	June2023-39-1
432.1698284	2585.898987	39	1	2023-06-23 08:16:51 UTC	OFF	10-25m	June2023	June2023-39-1
1080.724481	3040.174928	39	1	2023-06-23 08:17:01 UTC	OFF	10-25m	June2023	June2023-39-1
1155.701897	3127.021799	39	1	2023-06-23 08:17:03 UTC	OFF	10-25m	June2023	June2023-39-1
1204.437218	3133.702327	39	1	2023-06-23 08:17:05 UTC	OFF	10-25m	June2023	June2023-39-1
1268.168022	3193.827084	39	1	2023-06-23 08:17:07 UTC	OFF	>25m	June2023	June2023-39-1
1316.903342	3227.229727	39	1	2023-06-23 08:17:09 UTC	OFF	>25m	June2023	June2023-39-1
1395.62963	3253.951841	39	1	2023-06-23 08:17:11 UTC	OFF	>25m	June2023	June2023-39-1
1459.360434	3280.673955	39	1	2023-06-23 08:17:13 UTC	OFF	>25m	June2023	June2023-39-1
1538.086721	3314.076598	39	1	2023-06-23 08:17:15 UTC	OFF	>25m	June2023	June2023-39-1
1605.566396	3340.798712	39	1	2023-06-23 08:17:17 UTC	OFF	>25m	June2023	June2023-39-1
2122.910569	3527.853511	39	1	2023-06-23 08:17:29 UTC	OFF	>25m	June2023	June2023-39-1
2197.887986	3541.214568	39	1	2023-06-23 08:17:31 UTC	OFF	>25m	June2023	June2023-39-1
2190.390244	3547.895097	39	1	2023-06-23 08:17:33 UTC	OFF	>25m	June2023	June2023-39-1
2370.336043	3567.936683	39	1	2023-06-23 08:17:35 UTC	OFF	>25m	June2023	June2023-39-1
2572.775068	3601.339325	39	1	2023-06-23 08:17:39 UTC	OFF	>25m	June2023	June2023-39-1
2707.734417	3634.741968	39	1	2023-06-23 08:17:41 UTC	OFF	>25m	June2023	June2023-39-1
2797.707317	3614.700382	39	1	2023-06-23 08:17:43 UTC	OFF	>25m	June2023	June2023-39-1
2853.940379	3634.741968	39	1	2023-06-23 08:17:45 UTC	OFF	>25m	June2023	June2023-39-1
3090.119241	3628.061439	39	1	2023-06-23 08:17:51 UTC	OFF	>25m	June2023	June2023-39-1
3142.603433	3634.741968	39	1	2023-06-23 08:17:53 UTC	OFF	>25m	June2023	June2023-39-1
3176.34327	3621.380911	39	1	2023-06-23 08:17:55 UTC	OFF	>25m	June2023	June2023-39-1
3228.827462	3614.700382	39	1	2023-06-23 08:17:57 UTC	OFF	>25m	June2023	June2023-39-1
3273.813911	3614.700382	39	1	2023-06-23 08:17:59 UTC	OFF	>25m	June2023	June2023-39-1
3255.069557	3608.019854	39	1	2023-06-23 08:18:01 UTC	OFF	>25m	June2023	June2023-39-1
3217.580849	3601.339325	39	1	2023-06-23 08:18:03 UTC	OFF	>25m	June2023	June2023-39-1
3202.585366	3587.978268	39	1	2023-06-23 08:18:05 UTC	OFF	>25m	June2023	June2023-39-1
3172.594399	3587.978268	39	1	2023-06-23 08:18:07 UTC	OFF	>25m	June2023	June2023-39-1
3153.850045	3567.936683	39	1	2023-06-23 08:18:09 UTC	OFF	>25m	June2023	June2023-39-1
3127.607949	3561.256154	39	1	2023-06-23 08:18:11 UTC	OFF	>25m	June2023	June2023-39-1
3112.612466	3567.936683	39	1	2023-06-23 08:18:13 UTC	OFF	>25m	June2023	June2023-39-1
3067.626016	3561.256154	39	1	2023-06-23 08:18:15 UTC	OFF	>25m	June2023	June2023-39-1
3030.137308	3534.53404	39	1	2023-06-23 08:18:17 UTC	OFF	>25m	June2023	June2023-39-1
3015.141825	3541.214568	39	1	2023-06-23 08:18:19 UTC	OFF	>25m	June2023	June2023-39-1
3000.146341	3541.214568	39	1	2023-06-23 08:18:21 UTC	OFF	>25m	June2023	June2023-39-1
2947.66215	3541.214568	39	1	2023-06-23 08:18:23 UTC	OFF	>25m	June2023	June2023-39-1
2940.164408	3561.256154	39	1	2023-06-23 08:18:25 UTC	OFF	>25m	June2023	June2023-39-1
2925.168925	3574.617211	39	1	2023-06-23 08:18:27 UTC	OFF	>25m	June2023	June2023-39-1
2932.666667	3594.658797	39	1	2023-06-23 08:18:29 UTC	OFF	>25m	June2023	June2023-39-1
2906.424571	3608.019854	39	1	2023-06-23 08:18:31 UTC	OFF	>25m	June2023	June2023-39-1
2895.177958	3628.061439	39	1	2023-06-23 08:18:33 UTC	OFF	>25m	June2023	June2023-39-1
2891.429088	3641.422496	39	1	2023-06-23 08:18:35 UTC	OFF	>25m	June2023	June2023-39-1
2876.433604	3668.144611	39	1	2023-06-23 08:18:37 UTC	OFF	>25m	June2023	June2023-39-1
2857.68925	3668.144611	39	1	2023-06-23 08:18:39 UTC	OFF	>25m	June2023	June2023-39-1
2880.182475	3688.186196	39	1	2023-06-23 08:18:41 UTC	OFF	>25m	June2023	June2023-39-1
2895.177958	3681.505668	39	1	2023-06-23 08:18:43 UTC	OFF	>25m	June2023	June2023-39-1
2898.926829	3694.866725	39	1	2023-06-23 08:18:45 UTC	OFF	>25m	June2023	June2023-39-1
2910.173442	3694.866725	39	1	2023-06-23 08:18:47 UTC	OFF	>25m	June2023	June2023-39-1
2887.680217	3748.310953	39	1	2023-06-23 08:18:51 UTC	OFF	>25m	June2023	June2023-39-1
2895.177958	3741.630425	39	1	2023-06-23 08:18:53 UTC	OFF	>25m	June2023	June2023-39-1
2902.6757	3754.991482	39	1	2023-06-23 08:18:57 UTC	OFF	>25m	June2023	June2023-39-1
2928.917796	3781.713596	39	1	2023-06-23 08:18:59 UTC	OFF	>25m	June2023	June2023-39-1
2958.908762	3781.713596	39	1	2023-06-23 08:19:01 UTC	OFF	>25m	June2023	June2023-39-1
2988.899729	3775.033067	39	1	2023-06-23 08:19:03 UTC	OFF	>25m	June2023	June2023-39-1
3000.146341	3775.033067	39	1	2023-06-23 08:19:05 UTC	OFF	>25m	June2023	June2023-39-1
3030.137308	3775.033067	39	1	2023-06-23 08:19:07 UTC	OFF	>25m	June2023	June2023-39-1
3007.644083	3788.394124	39	1	2023-06-23 08:19:09 UTC	OFF	>25m	June2023	June2023-39-1
3277.562782	3741.630425	39	1	2023-06-23 08:19:13 UTC	OFF	>25m	June2023	June2023-39-1
3337.544715	3741.630425	39	1	2023-06-23 08:19:15 UTC	OFF	>25m	June2023	June2023-39-1
3378.782294	3734.949896	39	1	2023-06-23 08:19:17 UTC	OFF	>25m	June2023	June2023-39-1
3442.513098	3728.269367	39	1	2023-06-23 08:19:19 UTC	OFF	>25m	June2023	June2023-39-1
3446.261969	3721.588839	39	1	2023-06-23 08:19:21 UTC	OFF	>25m	June2023	June2023-39-1
3498.746161	3714.90831	39	1	2023-06-23 08:19:23 UTC	OFF	>25m	June2023	June2023-39-1
3547.481481	3701.547253	39	1	2023-06-23 08:19:25 UTC	OFF	>25m	June2023	June2023-39-1
3554.979223	3681.505668	39	1	2023-06-23 08:19:27 UTC	OFF	>25m	June2023	June2023-39-1
3569.974706	3701.547253	39	1	2023-06-23 08:19:29 UTC	OFF	>25m	June2023	June2023-39-1
3554.979223	3688.186196	39	1	2023-06-23 08:19:33 UTC	OFF	>25m	June2023	June2023-39-1
3554.979223	3674.825139	39	1	2023-06-23 08:19:35 UTC	OFF	>25m	June2023	June2023-39-1
3562.476965	3661.464082	39	1	2023-06-23 08:19:37 UTC	OFF	>25m	June2023	June2023-39-1
3566.225836	3694.866725	39	1	2023-06-23 08:19:39 UTC	OFF	>25m	June2023	June2023-39-1
2857.68925	3688.186196	39	2	2023-06-23 08:16:55 UTC	OFF	>25m	June2023	June2023-39-2
2850.191509	3674.825139	39	2	2023-06-23 08:16:57 UTC	OFF	>25m	June2023	June2023-39-2
2827.698284	3674.825139	39	2	2023-06-23 08:16:59 UTC	OFF	>25m	June2023	June2023-39-2
2805.205059	3661.464082	39	2	2023-06-23 08:17:01 UTC	OFF	>25m	June2023	June2023-39-2
2793.958446	3661.464082	39	2	2023-06-23 08:17:03 UTC	OFF	>25m	June2023	June2023-39-2
2775.214092	3634.741968	39	2	2023-06-23 08:17:05 UTC	OFF	>25m	June2023	June2023-39-2
2763.96748	3608.019854	39	2	2023-06-23 08:17:09 UTC	OFF	>25m	June2023	June2023-39-2
2733.976513	3587.978268	39	2	2023-06-23 08:17:11 UTC	OFF	>25m	June2023	June2023-39-2
2681.492322	3554.575625	39	2	2023-06-23 08:17:13 UTC	OFF	>25m	June2023	June2023-39-2
2651.501355	3567.936683	39	2	2023-06-23 08:17:15 UTC	OFF	>25m	June2023	June2023-39-2
2610.263776	3547.895097	39	2	2023-06-23 08:17:17 UTC	OFF	>25m	June2023	June2023-39-2
2554.030714	3527.853511	39	2	2023-06-23 08:17:19 UTC	OFF	>25m	June2023	June2023-39-2
2520.290876	3527.853511	39	2	2023-06-23 08:17:21 UTC	OFF	>25m	June2023	June2023-39-2
2475.304426	3507.811926	39	2	2023-06-23 08:17:23 UTC	OFF	>25m	June2023	June2023-39-2
2422.820235	3494.450869	39	2	2023-06-23 08:17:25 UTC	OFF	>25m	June2023	June2023-39-2
2362.838302	3461.048226	39	2	2023-06-23 08:17:27 UTC	OFF	>25m	June2023	June2023-39-2
2325.349593	3467.728754	39	2	2023-06-23 08:17:29 UTC	OFF	>25m	June2023	June2023-39-2
2265.36766	3441.00664	39	2	2023-06-23 08:17:31 UTC	OFF	>25m	June2023	June2023-39-2
2171.64589	3394.242941	39	2	2023-06-23 08:17:33 UTC	OFF	>25m	June2023	June2023-39-2
2104.166215	3374.201355	39	2	2023-06-23 08:17:35 UTC	OFF	10-25m	June2023	June2023-39-2
2036.68654	3334.118184	39	2	2023-06-23 08:17:37 UTC	OFF	10-25m	June2023	June2023-39-2
1920.471545	3307.396069	39	2	2023-06-23 08:17:39 UTC	OFF	10-25m	June2023	June2023-39-2
1830.498645	3233.910256	39	2	2023-06-23 08:17:41 UTC	OFF	10-25m	June2023	June2023-39-2
1721.781391	3193.827084	39	2	2023-06-23 08:17:43 UTC	OFF	10-25m	June2023	June2023-39-2
1598.068654	3113.660742	39	2	2023-06-23 08:17:45 UTC	OFF	10-25m	June2023	June2023-39-2
1489.3514	3060.216514	39	2	2023-06-23 08:17:47 UTC	OFF	10-25m	June2023	June2023-39-2
1328.149955	3000.091757	39	2	2023-06-23 08:17:49 UTC	OFF	10-25m	June2023	June2023-39-2
1189.441734	2919.925414	39	2	2023-06-23 08:17:51 UTC	OFF	10-25m	June2023	June2023-39-2
1035.738031	2846.4396	39	2	2023-06-23 08:17:53 UTC	OFF	10-25m	June2023	June2023-39-2
889.5320687	2752.912201	39	2	2023-06-23 08:17:55 UTC	OFF	10-25m	June2023	June2023-39-2
724.5817525	2639.343216	39	2	2023-06-23 08:17:57 UTC	OFF	10-25m	June2023	June2023-39-2
593.3712737	2552.496344	39	2	2023-06-23 08:17:59 UTC	OFF	10-25m	June2023	June2023-39-2
462.1607949	2432.246831	39	2	2023-06-23 08:18:01 UTC	OFF	10-25m	June2023	June2023-39-2
345.9457995	2372.122074	39	2	2023-06-23 08:18:03 UTC	OFF	10-25m	June2023	June2023-39-2
87.27371274	2171.706218	39	2	2023-06-23 08:18:07 UTC	OFF	10-25m	June2023	June2023-39-2
31.04065041	2104.900932	39	2	2023-06-23 08:18:09 UTC	OFF	>25m	June2023	June2023-39-2
2036.68654	3547.895097	39	3	2023-06-23 08:17:41 UTC	OFF	>25m	June2023	June2023-39-3
2092.919603	3561.256154	39	3	2023-06-23 08:17:43 UTC	OFF	>25m	June2023	June2023-39-3
2134.157182	3547.895097	39	3	2023-06-23 08:17:45 UTC	OFF	>25m	June2023	June2023-39-3
2160.399277	3567.936683	39	3	2023-06-23 08:17:47 UTC	OFF	>25m	June2023	June2023-39-3
2201.636856	3561.256154	39	3	2023-06-23 08:17:49 UTC	OFF	>25m	June2023	June2023-39-3
2239.125565	3567.936683	39	3	2023-06-23 08:17:51 UTC	OFF	>25m	June2023	June2023-39-3
2246.623306	3554.575625	39	3	2023-06-23 08:17:53 UTC	OFF	>25m	June2023	June2023-39-3
2302.856369	3554.575625	39	3	2023-06-23 08:17:55 UTC	OFF	>25m	June2023	June2023-39-3
2306.605239	3541.214568	39	3	2023-06-23 08:17:57 UTC	OFF	>25m	June2023	June2023-39-3
2314.102981	3534.53404	39	3	2023-06-23 08:17:59 UTC	OFF	>25m	June2023	June2023-39-3
2321.600723	3534.53404	39	3	2023-06-23 08:18:01 UTC	OFF	>25m	June2023	June2023-39-3
2336.596206	3534.53404	39	3	2023-06-23 08:18:03 UTC	OFF	>25m	June2023	June2023-39-3
2340.345077	3541.214568	39	3	2023-06-23 08:18:05 UTC	OFF	>25m	June2023	June2023-39-3
2351.591689	3567.936683	39	3	2023-06-23 08:18:07 UTC	OFF	>25m	June2023	June2023-39-3
2366.587173	3541.214568	39	3	2023-06-23 08:18:09 UTC	OFF	>25m	June2023	June2023-39-3
2362.838302	3561.256154	39	3	2023-06-23 08:18:11 UTC	OFF	>25m	June2023	June2023-39-3
2332.847335	3561.256154	39	3	2023-06-23 08:18:13 UTC	OFF	>25m	June2023	June2023-39-3
2344.093948	3554.575625	39	3	2023-06-23 08:18:15 UTC	OFF	>25m	June2023	June2023-39-3
2340.345077	3567.936683	39	3	2023-06-23 08:18:17 UTC	OFF	>25m	June2023	June2023-39-3
2340.345077	3567.936683	39	3	2023-06-23 08:18:19 UTC	OFF	>25m	June2023	June2023-39-3
2340.345077	3567.936683	39	3	2023-06-23 08:18:21 UTC	OFF	>25m	June2023	June2023-39-3
2340.345077	3567.936683	39	3	2023-06-23 08:18:23 UTC	OFF	>25m	June2023	June2023-39-3
2280.363144	3541.214568	39	3	2023-06-23 08:18:25 UTC	OFF	>25m	June2023	June2023-39-3
2269.116531	3521.172983	39	3	2023-06-23 08:18:27 UTC	OFF	>25m	June2023	June2023-39-3
2246.623306	3521.172983	39	3	2023-06-23 08:18:29 UTC	OFF	>25m	June2023	June2023-39-3
2186.641373	3494.450869	39	3	2023-06-23 08:18:31 UTC	OFF	>25m	June2023	June2023-39-3
2126.65944	3481.089812	39	3	2023-06-23 08:18:33 UTC	OFF	>25m	June2023	June2023-39-3
2085.421861	3467.728754	39	3	2023-06-23 08:18:35 UTC	OFF	>25m	June2023	June2023-39-3
1867.987353	3414.284526	39	3	2023-06-23 08:18:39 UTC	OFF	>25m	June2023	June2023-39-3
1781.763324	3400.923469	39	3	2023-06-23 08:18:41 UTC	OFF	>25m	June2023	June2023-39-3
1721.781391	3374.201355	39	3	2023-06-23 08:18:43 UTC	OFF	>25m	June2023	June2023-39-3
1669.2972	3347.479241	39	3	2023-06-23 08:18:45 UTC	OFF	>25m	June2023	June2023-39-3
1628.059621	3314.076598	39	3	2023-06-23 08:18:47 UTC	OFF	>25m	June2023	June2023-39-3
1575.575429	3294.035012	39	3	2023-06-23 08:18:49 UTC	OFF	>25m	June2023	June2023-39-3
1523.091238	3267.312898	39	3	2023-06-23 08:18:51 UTC	OFF	>25m	June2023	June2023-39-3
1493.100271	3247.271313	39	3	2023-06-23 08:18:53 UTC	OFF	10-25m	June2023	June2023-39-3
1433.118338	3247.271313	39	3	2023-06-23 08:18:55 UTC	OFF	>25m	June2023	June2023-39-3
1283.163505	3220.549198	39	3	2023-06-23 08:18:57 UTC	OFF	>25m	June2023	June2023-39-3
1211.934959	3187.146556	39	3	2023-06-23 08:18:59 UTC	OFF	>25m	June2023	June2023-39-3
1170.69738	3173.785499	39	3	2023-06-23 08:19:01 UTC	OFF	>25m	June2023	June2023-39-3
1125.71093	3160.424442	39	3	2023-06-23 08:19:03 UTC	OFF	>25m	June2023	June2023-39-3
1073.226739	3133.702327	39	3	2023-06-23 08:19:05 UTC	OFF	>25m	June2023	June2023-39-3
1016.993677	3113.660742	39	3	2023-06-23 08:19:07 UTC	OFF	>25m	June2023	June2023-39-3
889.5320687	3073.577571	39	3	2023-06-23 08:19:09 UTC	OFF	>25m	June2023	June2023-39-3
728.3306233	3033.494399	39	3	2023-06-23 08:19:13 UTC	OFF	>25m	June2023	June2023-39-3
1444.36495	3514.492454	39	4	2023-06-23 08:18:51 UTC	OFF	>25m	June2023	June2023-39-4
1436.867209	3514.492454	39	4	2023-06-23 08:18:53 UTC	OFF	>25m	June2023	June2023-39-4
1436.867209	3514.492454	39	4	2023-06-23 08:18:55 UTC	OFF	>25m	June2023	June2023-39-4
1433.118338	3501.131397	39	4	2023-06-23 08:18:57 UTC	OFF	>25m	June2023	June2023-39-4
1418.122855	3481.089812	39	4	2023-06-23 08:18:59 UTC	OFF	>25m	June2023	June2023-39-4
1391.880759	3454.367697	39	4	2023-06-23 08:19:01 UTC	OFF	>25m	June2023	June2023-39-4
1335.647696	3427.645583	39	4	2023-06-23 08:19:09 UTC	OFF	>25m	June2023	June2023-39-4
1200.688347	3354.159769	39	4	2023-06-23 08:19:11 UTC	OFF	>25m	June2023	June2023-39-4
1151.953026	3340.798712	39	4	2023-06-23 08:19:13 UTC	OFF	>25m	June2023	June2023-39-4
1069.477868	3300.715541	39	4	2023-06-23 08:19:17 UTC	OFF	>25m	June2023	June2023-39-4
1069.477868	3267.312898	39	4	2023-06-23 08:19:19 UTC	OFF	>25m	June2023	June2023-39-4
1080.724481	3260.63237	39	4	2023-06-23 08:19:21 UTC	OFF	>25m	June2023	June2023-39-4
1095.719964	3267.312898	39	4	2023-06-23 08:19:23 UTC	OFF	>25m	June2023	June2023-39-4
1196.939476	3253.951841	39	4	2023-06-23 08:19:27 UTC	OFF	>25m	June2023	June2023-39-4
1223.181572	3253.951841	39	4	2023-06-23 08:19:29 UTC	OFF	>25m	June2023	June2023-39-4
1193.190605	3207.188141	39	4	2023-06-23 08:19:31 UTC	OFF	>25m	June2023	June2023-39-4
1151.953026	3167.10497	39	4	2023-06-23 08:19:33 UTC	OFF	>25m	June2023	June2023-39-4
1129.459801	3147.063385	39	4	2023-06-23 08:19:35 UTC	OFF	>25m	June2023	June2023-39-4
1099.468835	3120.34127	39	4	2023-06-23 08:19:37 UTC	OFF	>25m	June2023	June2023-39-4
1061.980126	3073.577571	39	4	2023-06-23 08:19:39 UTC	OFF	10-25m	June2023	June2023-39-4
912.0252936	2819.717486	39	4	2023-06-23 08:19:49 UTC	OFF	10-25m	June2023	June2023-39-4
889.5320687	2786.314843	39	4	2023-06-23 08:19:51 UTC	OFF	10-25m	June2023	June2023-39-4
893.2809395	2772.953786	39	4	2023-06-23 08:19:53 UTC	OFF	10-25m	June2023	June2023-39-4
885.7831978	2719.509558	39	4	2023-06-23 08:19:55 UTC	OFF	10-25m	June2023	June2023-39-4
949.5140018	2599.260044	39	4	2023-06-23 08:19:57 UTC	OFF	<10m	June2023	June2023-39-4
1065.728997	2552.496344	39	4	2023-06-23 08:19:59 UTC	OFF	<10m	June2023	June2023-39-4
1238.177055	2585.898987	39	4	2023-06-23 08:20:01 UTC	OFF	<10m	June2023	June2023-39-4
1406.876242	2679.426387	39	4	2023-06-23 08:20:03 UTC	OFF	<10m	June2023	June2023-39-4
1590.570912	2792.995372	39	4	2023-06-23 08:20:05 UTC	OFF	<10m	June2023	June2023-39-4
1691.790425	2893.2033	39	4	2023-06-23 08:20:07 UTC	OFF	<10m	June2023	June2023-39-4
1748.023487	2960.008585	39	4	2023-06-23 08:20:09 UTC	OFF	<10m	June2023	June2023-39-4
1826.749774	3013.452814	39	4	2023-06-23 08:20:11 UTC	OFF	<10m	June2023	June2023-39-4
1942.96477	3073.577571	39	4	2023-06-23 08:20:13 UTC	OFF	10-25m	June2023	June2023-39-4
2059.179765	3140.382856	39	4	2023-06-23 08:20:15 UTC	OFF	10-25m	June2023	June2023-39-4
2119.161698	3140.382856	39	4	2023-06-23 08:20:17 UTC	OFF	10-25m	June2023	June2023-39-4
2104.166215	3120.34127	39	4	2023-06-23 08:20:19 UTC	OFF	10-25m	June2023	June2023-39-4
2152.901536	3127.021799	39	4	2023-06-23 08:20:21 UTC	OFF	10-25m	June2023	June2023-39-4
2209.134598	3140.382856	39	4	2023-06-23 08:20:23 UTC	OFF	10-25m	June2023	June2023-39-4
2197.887986	3127.021799	39	4	2023-06-23 08:20:25 UTC	OFF	10-25m	June2023	June2023-39-4
2107.915086	3153.743913	39	4	2023-06-23 08:20:27 UTC	OFF	10-25m	June2023	June2023-39-4
2002.946703	3153.743913	39	4	2023-06-23 08:20:29 UTC	OFF	10-25m	June2023	June2023-39-4
1886.731707	3133.702327	39	4	2023-06-23 08:20:31 UTC	OFF	10-25m	June2023	June2023-39-4
1796.758808	3100.299685	39	4	2023-06-23 08:20:33 UTC	OFF	10-25m	June2023	June2023-39-4
1706.785908	3060.216514	39	4	2023-06-23 08:20:35 UTC	OFF	10-25m	June2023	June2023-39-4
1590.570912	3006.772285	39	4	2023-06-23 08:20:37 UTC	OFF	10-25m	June2023	June2023-39-4
1463.109304	2960.008585	39	4	2023-06-23 08:20:39 UTC	OFF	10-25m	June2023	June2023-39-4
1343.145438	2899.883829	39	4	2023-06-23 08:20:41 UTC	OFF	10-25m	June2023	June2023-39-4
1208.186089	2839.759072	39	4	2023-06-23 08:20:43 UTC	OFF	10-25m	June2023	June2023-39-4
1125.71093	2786.314843	39	4	2023-06-23 08:20:45 UTC	OFF	10-25m	June2023	June2023-39-4
1076.97561	2726.190087	39	4	2023-06-23 08:20:47 UTC	OFF	<10m	June2023	June2023-39-4
1054.482385	2692.787444	39	4	2023-06-23 08:20:49 UTC	OFF	<10m	June2023	June2023-39-4
1039.486902	2686.106915	39	4	2023-06-23 08:20:51 UTC	OFF	<10m	June2023	June2023-39-4
990.7515808	2632.662687	39	4	2023-06-23 08:20:53 UTC	OFF	<10m	June2023	June2023-39-4
972.0072267	2612.621101	39	4	2023-06-23 08:20:55 UTC	OFF	<10m	June2023	June2023-39-4
957.0117435	2579.218459	39	4	2023-06-23 08:20:57 UTC	OFF	<10m	June2023	June2023-39-4
957.0117435	2552.496344	39	4	2023-06-23 08:20:59 UTC	OFF	<10m	June2023	June2023-39-4
994.5004517	2579.218459	39	4	2023-06-23 08:21:01 UTC	OFF	<10m	June2023	June2023-39-4
987.00271	2539.135287	39	4	2023-06-23 08:21:03 UTC	OFF	<10m	June2023	June2023-39-4
994.5004517	2539.135287	39	4	2023-06-23 08:21:05 UTC	OFF	<10m	June2023	June2023-39-4
994.5004517	2525.77423	39	4	2023-06-23 08:21:07 UTC	OFF	<10m	June2023	June2023-39-4
1016.993677	2505.732645	39	4	2023-06-23 08:21:09 UTC	OFF	<10m	June2023	June2023-39-4
1009.495935	2505.732645	39	4	2023-06-23 08:21:11 UTC	OFF	<10m	June2023	June2023-39-4
1035.738031	2485.691059	39	4	2023-06-23 08:21:13 UTC	OFF	<10m	June2023	June2023-39-4
1009.495935	2472.330002	39	4	2023-06-23 08:21:15 UTC	OFF	<10m	June2023	June2023-39-4
1013.244806	2452.288416	39	4	2023-06-23 08:21:17 UTC	OFF	<10m	June2023	June2023-39-4
1001.998193	2432.246831	39	4	2023-06-23 08:21:19 UTC	OFF	<10m	June2023	June2023-39-4
1065.728997	2485.691059	39	4	2023-06-23 08:21:21 UTC	OFF	<10m	June2023	June2023-39-4
1140.706414	2545.815816	39	4	2023-06-23 08:21:23 UTC	OFF	<10m	June2023	June2023-39-4
1181.943993	2512.413173	39	4	2023-06-23 08:21:25 UTC	OFF	<10m	June2023	June2023-39-4
1193.190605	2532.454759	39	4	2023-06-23 08:21:27 UTC	OFF	<10m	June2023	June2023-39-4
1208.186089	2552.496344	39	4	2023-06-23 08:21:29 UTC	OFF	<10m	June2023	June2023-39-4
1256.921409	2532.454759	39	4	2023-06-23 08:21:31 UTC	OFF	<10m	June2023	June2023-39-4
1264.419151	2539.135287	39	4	2023-06-23 08:21:33 UTC	OFF	<10m	June2023	June2023-39-4
1309.405601	2512.413173	39	4	2023-06-23 08:21:35 UTC	OFF	<10m	June2023	June2023-39-4
1324.401084	2605.940573	39	4	2023-06-23 08:21:37 UTC	OFF	<10m	June2023	June2023-39-4
1373.136405	2806.356429	39	4	2023-06-23 08:21:39 UTC	OFF	<10m	June2023	June2023-39-4
1455.611563	2939.967	39	4	2023-06-23 08:21:41 UTC	OFF	<10m	June2023	June2023-39-4
1545.584463	3026.813871	39	4	2023-06-23 08:21:43 UTC	OFF	10-25m	June2023	June2023-39-4
1646.803975	3093.619156	39	4	2023-06-23 08:21:45 UTC	OFF	10-25m	June2023	June2023-39-4
1774.265583	3140.382856	39	4	2023-06-23 08:21:47 UTC	OFF	10-25m	June2023	June2023-39-4
1856.740741	3193.827084	39	4	2023-06-23 08:21:49 UTC	OFF	10-25m	June2023	June2023-39-4
1901.727191	3273.993427	39	4	2023-06-23 08:21:51 UTC	OFF	10-25m	June2023	June2023-39-4
23.54290876	1931.20719	39	5	2023-06-23 08:19:07 UTC	OFF	>25m	June2023	June2023-39-5
79.77597109	2011.373533	39	5	2023-06-23 08:19:09 UTC	OFF	10-25m	June2023	June2023-39-5
154.7533875	2098.220404	39	5	2023-06-23 08:19:11 UTC	OFF	10-25m	June2023	June2023-39-5
240.9774164	2191.747803	39	5	2023-06-23 08:19:13 UTC	OFF	10-25m	June2023	June2023-39-5
342.1969286	2285.275203	39	5	2023-06-23 08:19:15 UTC	OFF	10-25m	June2023	June2023-39-5
473.4074074	2378.802602	39	5	2023-06-23 08:19:17 UTC	OFF	10-25m	June2023	June2023-39-5
657.1020777	2505.732645	39	5	2023-06-23 08:19:19 UTC	OFF	10-25m	June2023	June2023-39-5
810.8057814	2632.662687	39	5	2023-06-23 08:19:21 UTC	OFF	10-25m	June2023	June2023-39-5
1151.953026	2846.4396	39	5	2023-06-23 08:19:25 UTC	OFF	10-25m	June2023	June2023-39-5
1301.907859	2933.286471	39	5	2023-06-23 08:19:27 UTC	OFF	10-25m	June2023	June2023-39-5
1485.602529	2980.050171	39	5	2023-06-23 08:19:29 UTC	OFF	10-25m	June2023	June2023-39-5
1695.539295	3066.897042	39	5	2023-06-23 08:19:31 UTC	OFF	10-25m	June2023	June2023-39-5
1837.996387	3127.021799	39	5	2023-06-23 08:19:33 UTC	OFF	10-25m	June2023	June2023-39-5
1961.709124	3187.146556	39	5	2023-06-23 08:19:35 UTC	OFF	10-25m	June2023	June2023-39-5
2081.67299	3253.951841	39	5	2023-06-23 08:19:37 UTC	OFF	10-25m	June2023	June2023-39-5
2171.64589	3300.715541	39	5	2023-06-23 08:19:39 UTC	OFF	10-25m	June2023	June2023-39-5
2239.125565	3307.396069	39	5	2023-06-23 08:19:41 UTC	OFF	10-25m	June2023	June2023-39-5
2295.358627	3347.479241	39	5	2023-06-23 08:19:43 UTC	OFF	10-25m	June2023	June2023-39-5
2347.842818	3360.840298	39	5	2023-06-23 08:19:45 UTC	OFF	10-25m	June2023	June2023-39-5
2370.336043	3380.881883	39	5	2023-06-23 08:19:47 UTC	OFF	10-25m	June2023	June2023-39-5
2377.833785	3394.242941	39	5	2023-06-23 08:19:49 UTC	OFF	10-25m	June2023	June2023-39-5
2377.833785	3420.965055	39	5	2023-06-23 08:19:51 UTC	OFF	>25m	June2023	June2023-39-5
2411.573622	3434.326112	39	5	2023-06-23 08:19:53 UTC	OFF	>25m	June2023	June2023-39-5
2434.066847	3454.367697	39	5	2023-06-23 08:19:55 UTC	OFF	>25m	June2023	June2023-39-5
2464.057814	3481.089812	39	5	2023-06-23 08:19:57 UTC	OFF	>25m	June2023	June2023-39-5
2505.295393	3521.172983	39	5	2023-06-23 08:19:59 UTC	OFF	>25m	June2023	June2023-39-5
2520.290876	3541.214568	39	5	2023-06-23 08:20:01 UTC	OFF	>25m	June2023	June2023-39-5
2584.02168	3567.936683	39	5	2023-06-23 08:20:03 UTC	OFF	>25m	June2023	June2023-39-5
2625.259259	3621.380911	39	5	2023-06-23 08:20:05 UTC	OFF	>25m	June2023	June2023-39-5
2644.003613	3634.741968	39	5	2023-06-23 08:20:07 UTC	OFF	>25m	June2023	June2023-39-5
2711.483288	3668.144611	39	5	2023-06-23 08:20:11 UTC	OFF	>25m	June2023	June2023-39-5
2733.976513	3688.186196	39	5	2023-06-23 08:20:13 UTC	OFF	>25m	June2023	June2023-39-5
2760.218609	3681.505668	39	5	2023-06-23 08:20:15 UTC	OFF	>25m	June2023	June2023-39-5
2760.218609	3714.90831	39	5	2023-06-23 08:20:17 UTC	OFF	>25m	June2023	June2023-39-5
2763.96748	3694.866725	39	5	2023-06-23 08:20:19 UTC	OFF	>25m	June2023	June2023-39-5
2775.214092	3728.269367	39	5	2023-06-23 08:20:21 UTC	OFF	>25m	June2023	June2023-39-5
2801.456188	3761.67201	39	5	2023-06-23 08:20:23 UTC	OFF	>25m	June2023	June2023-39-5
2835.196025	3761.67201	39	5	2023-06-23 08:20:25 UTC	OFF	>25m	June2023	June2023-39-5
2865.186992	3775.033067	39	5	2023-06-23 08:20:27 UTC	OFF	>25m	June2023	June2023-39-5
2883.931346	3775.033067	39	5	2023-06-23 08:20:29 UTC	OFF	>25m	June2023	June2023-39-5
2917.671183	3781.713596	39	5	2023-06-23 08:20:31 UTC	OFF	>25m	June2023	June2023-39-5
2947.66215	3801.755181	39	5	2023-06-23 08:20:33 UTC	OFF	>25m	June2023	June2023-39-5
2970.155375	3815.116239	39	5	2023-06-23 08:20:35 UTC	OFF	>25m	June2023	June2023-39-5
2970.155375	3815.116239	39	5	2023-06-23 08:20:37 UTC	OFF	>25m	June2023	June2023-39-5
2973.904246	3815.116239	39	5	2023-06-23 08:20:39 UTC	OFF	>25m	June2023	June2023-39-5
3015.141825	3848.518881	39	5	2023-06-23 08:20:41 UTC	OFF	>25m	June2023	June2023-39-5
3011.392954	3828.477296	39	5	2023-06-23 08:20:43 UTC	OFF	>25m	June2023	June2023-39-5
3003.895212	3848.518881	39	5	2023-06-23 08:20:45 UTC	OFF	>25m	June2023	June2023-39-5
3097.616983	3841.838353	39	5	2023-06-23 08:20:51 UTC	OFF	>25m	June2023	June2023-39-5
3142.603433	3855.19941	39	5	2023-06-23 08:20:53 UTC	OFF	>25m	June2023	June2023-39-5
3172.594399	3835.157824	39	5	2023-06-23 08:20:55 UTC	OFF	>25m	June2023	June2023-39-5
679.5953026	2939.967	40	1	2023-06-23 08:24:35 UTC	OFF	>25m	June2023	June2023-40-1
687.0930443	2933.286471	40	1	2023-06-23 08:24:37 UTC	OFF	>25m	June2023	June2023-40-1
702.0885276	2933.286471	40	1	2023-06-23 08:24:39 UTC	OFF	>25m	June2023	June2023-40-1
698.3396567	2953.328057	40	1	2023-06-23 08:24:41 UTC	OFF	>25m	June2023	June2023-40-1
702.0885276	2966.689114	40	1	2023-06-23 08:24:43 UTC	OFF	>25m	June2023	June2023-40-1
702.0885276	2966.689114	40	1	2023-06-23 08:24:45 UTC	OFF	>25m	June2023	June2023-40-1
705.8373984	2980.050171	40	1	2023-06-23 08:24:47 UTC	OFF	>25m	June2023	June2023-40-1
694.5907859	3000.091757	40	1	2023-06-23 08:24:51 UTC	OFF	>25m	June2023	June2023-40-1
690.8419151	3013.452814	40	1	2023-06-23 08:24:53 UTC	OFF	>25m	June2023	June2023-40-1
724.5817525	3033.494399	40	1	2023-06-23 08:24:55 UTC	OFF	>25m	June2023	June2023-40-1
739.5772358	3040.174928	40	1	2023-06-23 08:24:57 UTC	OFF	>25m	June2023	June2023-40-1
728.3306233	3053.535985	40	1	2023-06-23 08:24:59 UTC	OFF	>25m	June2023	June2023-40-1
743.3261066	3033.494399	40	1	2023-06-23 08:25:01 UTC	OFF	>25m	June2023	June2023-40-1
938.2673893	3133.702327	40	1	2023-06-23 08:25:07 UTC	OFF	>25m	June2023	June2023-40-1
949.5140018	3147.063385	40	1	2023-06-23 08:25:09 UTC	OFF	>25m	June2023	June2023-40-1
979.5049684	3167.10497	40	1	2023-06-23 08:25:11 UTC	OFF	>25m	June2023	June2023-40-1
1020.742547	3173.785499	40	1	2023-06-23 08:25:13 UTC	OFF	>25m	June2023	June2023-40-1
1028.240289	3160.424442	40	1	2023-06-23 08:25:15 UTC	OFF	>25m	June2023	June2023-40-1
1046.984643	3187.146556	40	1	2023-06-23 08:25:17 UTC	OFF	>25m	June2023	June2023-40-1
1088.222222	3207.188141	40	1	2023-06-23 08:25:19 UTC	OFF	>25m	June2023	June2023-40-1
1365.638663	3327.437655	40	1	2023-06-23 08:25:25 UTC	OFF	>25m	June2023	June2023-40-1
1474.355917	3367.520826	40	1	2023-06-23 08:25:27 UTC	OFF	>25m	June2023	June2023-40-1
1616.813008	3400.923469	40	1	2023-06-23 08:25:29 UTC	OFF	>25m	June2023	June2023-40-1
1706.785908	3427.645583	40	1	2023-06-23 08:25:31 UTC	OFF	>25m	June2023	June2023-40-1
1972.955736	3501.131397	40	1	2023-06-23 08:25:35 UTC	OFF	>25m	June2023	June2023-40-1
1965.457995	3507.811926	40	1	2023-06-23 08:25:39 UTC	OFF	>25m	June2023	June2023-40-1
2025.439928	3507.811926	40	1	2023-06-23 08:25:41 UTC	OFF	>25m	June2023	June2023-40-1
2085.421861	3547.895097	40	1	2023-06-23 08:25:43 UTC	OFF	>25m	June2023	June2023-40-1
2152.901536	3527.853511	40	1	2023-06-23 08:25:45 UTC	OFF	>25m	June2023	June2023-40-1
2216.63234	3534.53404	40	1	2023-06-23 08:25:47 UTC	OFF	>25m	June2023	June2023-40-1
2291.609756	3554.575625	40	1	2023-06-23 08:25:49 UTC	OFF	>25m	June2023	June2023-40-1
2392.829268	3541.214568	40	1	2023-06-23 08:25:51 UTC	OFF	>25m	June2023	June2023-40-1
2475.304426	3561.256154	40	1	2023-06-23 08:25:53 UTC	OFF	>25m	June2023	June2023-40-1
2587.770551	3587.978268	40	1	2023-06-23 08:25:55 UTC	OFF	>25m	June2023	June2023-40-1
2681.492322	3587.978268	40	1	2023-06-23 08:25:57 UTC	OFF	>25m	June2023	June2023-40-1
2730.227642	3594.658797	40	1	2023-06-23 08:25:59 UTC	OFF	>25m	June2023	June2023-40-1
2793.958446	3587.978268	40	1	2023-06-23 08:26:01 UTC	OFF	>25m	June2023	June2023-40-1
2857.68925	3587.978268	40	1	2023-06-23 08:26:03 UTC	OFF	>25m	June2023	June2023-40-1
2902.6757	3574.617211	40	1	2023-06-23 08:26:05 UTC	OFF	>25m	June2023	June2023-40-1
2973.904246	3567.936683	40	1	2023-06-23 08:26:07 UTC	OFF	>25m	June2023	June2023-40-1
3018.890696	3574.617211	40	1	2023-06-23 08:26:09 UTC	OFF	>25m	June2023	June2023-40-1
3052.630533	3561.256154	40	1	2023-06-23 08:26:11 UTC	OFF	>25m	June2023	June2023-40-1
3086.37037	3581.29774	40	1	2023-06-23 08:26:13 UTC	OFF	>25m	June2023	June2023-40-1
3090.119241	3581.29774	40	1	2023-06-23 08:26:15 UTC	OFF	>25m	June2023	June2023-40-1
3052.630533	3601.339325	40	1	2023-06-23 08:26:17 UTC	OFF	>25m	June2023	June2023-40-1
3041.383921	3594.658797	40	1	2023-06-23 08:26:19 UTC	OFF	>25m	June2023	June2023-40-1
3011.392954	3608.019854	40	1	2023-06-23 08:26:21 UTC	OFF	>25m	June2023	June2023-40-1
2958.908762	3608.019854	40	1	2023-06-23 08:26:23 UTC	OFF	>25m	June2023	June2023-40-1
2936.415537	3634.741968	40	1	2023-06-23 08:26:25 UTC	OFF	>25m	June2023	June2023-40-1
2917.671183	3648.103025	40	1	2023-06-23 08:26:27 UTC	OFF	>25m	June2023	June2023-40-1
2928.917796	3641.422496	40	1	2023-06-23 08:26:29 UTC	OFF	>25m	June2023	June2023-40-1
2962.657633	3661.464082	40	1	2023-06-23 08:26:31 UTC	OFF	>25m	June2023	June2023-40-1
2966.406504	3661.464082	40	1	2023-06-23 08:26:33 UTC	OFF	>25m	June2023	June2023-40-1
2936.415537	3688.186196	40	1	2023-06-23 08:26:35 UTC	OFF	>25m	June2023	June2023-40-1
2895.177958	3708.227782	40	1	2023-06-23 08:26:39 UTC	OFF	>25m	June2023	June2023-40-1
2853.940379	3714.90831	40	1	2023-06-23 08:26:41 UTC	OFF	>25m	June2023	June2023-40-1
2838.944896	3714.90831	40	1	2023-06-23 08:26:43 UTC	OFF	>25m	June2023	June2023-40-1
2823.949413	3734.949896	40	1	2023-06-23 08:26:45 UTC	OFF	>25m	June2023	June2023-40-1
2831.447154	3728.269367	40	1	2023-06-23 08:26:47 UTC	OFF	>25m	June2023	June2023-40-1
2835.196025	3734.949896	40	1	2023-06-23 08:26:49 UTC	OFF	>25m	June2023	June2023-40-1
2872.684734	3741.630425	40	1	2023-06-23 08:26:51 UTC	OFF	>25m	June2023	June2023-40-1
2876.433604	3748.310953	40	1	2023-06-23 08:26:53 UTC	OFF	>25m	June2023	June2023-40-1
2898.926829	3748.310953	40	1	2023-06-23 08:26:55 UTC	OFF	>25m	June2023	June2023-40-1
2913.922313	3754.991482	40	1	2023-06-23 08:26:57 UTC	OFF	>25m	June2023	June2023-40-1
2928.917796	3748.310953	40	1	2023-06-23 08:26:59 UTC	OFF	>25m	June2023	June2023-40-1
2947.66215	3761.67201	40	1	2023-06-23 08:27:01 UTC	OFF	>25m	June2023	June2023-40-1
2943.913279	3754.991482	40	1	2023-06-23 08:27:05 UTC	OFF	>25m	June2023	June2023-40-1
1324.401084	3487.77034	40	2	2023-06-23 08:24:37 UTC	OFF	>25m	June2023	June2023-40-2
1350.64318	3507.811926	40	2	2023-06-23 08:24:39 UTC	OFF	>25m	June2023	June2023-40-2
1373.136405	3507.811926	40	2	2023-06-23 08:24:41 UTC	OFF	>25m	June2023	June2023-40-2
1388.131888	3521.172983	40	2	2023-06-23 08:24:43 UTC	OFF	>25m	June2023	June2023-40-2
1391.880759	3501.131397	40	2	2023-06-23 08:24:45 UTC	OFF	>25m	June2023	June2023-40-2
1406.876242	3507.811926	40	2	2023-06-23 08:24:47 UTC	OFF	>25m	June2023	June2023-40-2
1399.3785	3494.450869	40	2	2023-06-23 08:24:49 UTC	OFF	>25m	June2023	June2023-40-2
1399.3785	3494.450869	40	2	2023-06-23 08:24:51 UTC	OFF	>25m	June2023	June2023-40-2
1343.145438	3474.409283	40	2	2023-06-23 08:24:53 UTC	OFF	>25m	June2023	June2023-40-2
1313.154472	3454.367697	40	2	2023-06-23 08:24:55 UTC	OFF	>25m	June2023	June2023-40-2
1279.414634	3441.00664	40	2	2023-06-23 08:24:57 UTC	OFF	>25m	June2023	June2023-40-2
1253.172538	3414.284526	40	2	2023-06-23 08:24:59 UTC	OFF	>25m	June2023	June2023-40-2
1226.930443	3407.603998	40	2	2023-06-23 08:25:01 UTC	OFF	>25m	June2023	June2023-40-2
1219.432701	3387.562412	40	2	2023-06-23 08:25:09 UTC	OFF	>25m	June2023	June2023-40-2
1223.181572	3374.201355	40	2	2023-06-23 08:25:11 UTC	OFF	>25m	June2023	June2023-40-2
1193.190605	3367.520826	40	2	2023-06-23 08:25:13 UTC	OFF	>25m	June2023	June2023-40-2
1159.450768	3374.201355	40	2	2023-06-23 08:25:15 UTC	OFF	>25m	June2023	June2023-40-2
1264.419151	3380.881883	40	2	2023-06-23 08:25:17 UTC	OFF	>25m	June2023	June2023-40-2
1957.960253	3541.214568	40	3	2023-06-23 08:26:05 UTC	OFF	>25m	June2023	June2023-40-3
2036.68654	3561.256154	40	3	2023-06-23 08:26:07 UTC	OFF	>25m	June2023	June2023-40-3
2104.166215	3567.936683	40	3	2023-06-23 08:26:09 UTC	OFF	>25m	June2023	June2023-40-3
2149.152665	3554.575625	40	3	2023-06-23 08:26:11 UTC	OFF	>25m	June2023	June2023-40-3
2190.390244	3561.256154	40	3	2023-06-23 08:26:15 UTC	OFF	>25m	June2023	June2023-40-3
2201.636856	3547.895097	40	3	2023-06-23 08:26:17 UTC	OFF	>25m	June2023	June2023-40-3
2220.38121	3554.575625	40	3	2023-06-23 08:26:19 UTC	OFF	>25m	June2023	June2023-40-3
2220.38121	3547.895097	40	3	2023-06-23 08:26:21 UTC	OFF	>25m	June2023	June2023-40-3
2261.61879	3541.214568	40	3	2023-06-23 08:26:23 UTC	OFF	>25m	June2023	June2023-40-3
2310.35411	3561.256154	40	3	2023-06-23 08:26:27 UTC	OFF	>25m	June2023	June2023-40-3
2449.062331	3567.936683	40	3	2023-06-23 08:26:31 UTC	OFF	>25m	June2023	June2023-40-3
2505.295393	3601.339325	40	3	2023-06-23 08:26:33 UTC	OFF	>25m	June2023	June2023-40-3
2497.797651	3601.339325	40	3	2023-06-23 08:26:35 UTC	OFF	>25m	June2023	June2023-40-3
2512.793135	3608.019854	40	3	2023-06-23 08:26:37 UTC	OFF	>25m	June2023	June2023-40-3
2516.542005	3614.700382	40	3	2023-06-23 08:26:39 UTC	OFF	>25m	June2023	June2023-40-3
2546.532972	3621.380911	40	3	2023-06-23 08:26:41 UTC	OFF	>25m	June2023	June2023-40-3
2561.528455	3654.783554	40	3	2023-06-23 08:26:43 UTC	OFF	>25m	June2023	June2023-40-3
2595.268293	3681.505668	40	3	2023-06-23 08:26:45 UTC	OFF	>25m	June2023	June2023-40-3
2565.277326	3694.866725	40	3	2023-06-23 08:26:47 UTC	OFF	>25m	June2023	June2023-40-3
2550.281843	3694.866725	40	3	2023-06-23 08:26:49 UTC	OFF	>25m	June2023	June2023-40-3
2565.277326	3701.547253	40	3	2023-06-23 08:26:51 UTC	OFF	>25m	June2023	June2023-40-3
2572.775068	3708.227782	40	3	2023-06-23 08:26:53 UTC	OFF	>25m	June2023	June2023-40-3
2572.775068	3728.269367	40	3	2023-06-23 08:26:55 UTC	OFF	>25m	June2023	June2023-40-3
2614.012647	3728.269367	40	3	2023-06-23 08:27:01 UTC	OFF	>25m	June2023	June2023-40-3
2621.510388	3754.991482	40	3	2023-06-23 08:27:03 UTC	OFF	>25m	June2023	June2023-40-3
1980.453478	3761.67201	40	4	2023-06-23 08:26:41 UTC	OFF	>25m	June2023	June2023-40-4
1980.453478	3748.310953	40	4	2023-06-23 08:26:43 UTC	OFF	>25m	June2023	June2023-40-4
1972.955736	3741.630425	40	4	2023-06-23 08:26:45 UTC	OFF	>25m	June2023	June2023-40-4
1976.704607	3741.630425	40	4	2023-06-23 08:26:47 UTC	OFF	>25m	June2023	June2023-40-4
1976.704607	3754.991482	40	4	2023-06-23 08:26:49 UTC	OFF	>25m	June2023	June2023-40-4
1980.453478	3748.310953	40	4	2023-06-23 08:26:51 UTC	OFF	>25m	June2023	June2023-40-4
1984.202349	3754.991482	40	4	2023-06-23 08:26:53 UTC	OFF	>25m	June2023	June2023-40-4
2006.695574	3748.310953	40	4	2023-06-23 08:26:55 UTC	OFF	>25m	June2023	June2023-40-4
2025.439928	3748.310953	40	4	2023-06-23 08:26:57 UTC	OFF	>25m	June2023	June2023-40-4
2021.691057	3754.991482	40	4	2023-06-23 08:26:59 UTC	OFF	>25m	June2023	June2023-40-4
2032.937669	3748.310953	40	4	2023-06-23 08:27:01 UTC	OFF	>25m	June2023	June2023-40-4
2062.928636	3754.991482	40	4	2023-06-23 08:27:03 UTC	OFF	>25m	June2023	June2023-40-4
2066.677507	3748.310953	40	4	2023-06-23 08:27:05 UTC	OFF	>25m	June2023	June2023-40-4
2066.677507	3741.630425	40	4	2023-06-23 08:27:07 UTC	OFF	>25m	June2023	June2023-40-4
2077.924119	3754.991482	40	4	2023-06-23 08:27:09 UTC	OFF	>25m	June2023	June2023-40-4
2092.919603	3754.991482	40	4	2023-06-23 08:27:11 UTC	OFF	>25m	June2023	June2023-40-4
2096.668473	3754.991482	40	4	2023-06-23 08:27:13 UTC	OFF	>25m	June2023	June2023-40-4
2100.417344	3748.310953	40	4	2023-06-23 08:27:15 UTC	OFF	>25m	June2023	June2023-40-4
2115.412827	3748.310953	40	4	2023-06-23 08:27:17 UTC	OFF	>25m	June2023	June2023-40-4
2122.910569	3748.310953	40	4	2023-06-23 08:27:19 UTC	OFF	>25m	June2023	June2023-40-4
2126.65944	3754.991482	40	4	2023-06-23 08:27:21 UTC	OFF	>25m	June2023	June2023-40-4
2126.65944	3741.630425	40	4	2023-06-23 08:27:23 UTC	OFF	>25m	June2023	June2023-40-4
2141.654923	3734.949896	40	4	2023-06-23 08:27:25 UTC	OFF	>25m	June2023	June2023-40-4
1365.638663	3106.980213	41	1	2023-06-23 08:41:49 UTC	ON	10-25m	June2023	June2023-41-1
1339.396567	3100.299685	41	1	2023-06-23 08:41:51 UTC	ON	10-25m	June2023	June2023-41-1
1301.907859	3080.258099	41	1	2023-06-23 08:41:53 UTC	ON	10-25m	June2023	June2023-41-1
1275.665763	3046.855456	41	1	2023-06-23 08:41:55 UTC	ON	10-25m	June2023	June2023-41-1
1223.181572	3026.813871	41	1	2023-06-23 08:41:57 UTC	ON	10-25m	June2023	June2023-41-1
2831.447154	3681.505668	42	1	2023-06-23 08:41:59 UTC	ON	>25m	June2023	June2023-42-1
2808.95393	3688.186196	42	1	2023-06-23 08:42:01 UTC	ON	>25m	June2023	June2023-42-1
2820.200542	3661.464082	42	1	2023-06-23 08:42:03 UTC	ON	>25m	June2023	June2023-42-1
2805.205059	3661.464082	42	1	2023-06-23 08:42:05 UTC	ON	>25m	June2023	June2023-42-1
2801.456188	3641.422496	42	1	2023-06-23 08:42:07 UTC	ON	>25m	June2023	June2023-42-1
2820.200542	3634.741968	42	1	2023-06-23 08:42:09 UTC	ON	>25m	June2023	June2023-42-1
2827.698284	3621.380911	42	1	2023-06-23 08:42:11 UTC	ON	>25m	June2023	June2023-42-1
2812.7028	3614.700382	42	1	2023-06-23 08:42:13 UTC	ON	>25m	June2023	June2023-42-1
2812.7028	3587.978268	42	1	2023-06-23 08:42:15 UTC	ON	>25m	June2023	June2023-42-1
2808.95393	3587.978268	42	1	2023-06-23 08:42:17 UTC	ON	>25m	June2023	June2023-42-1
2827.698284	3581.29774	42	1	2023-06-23 08:42:19 UTC	ON	>25m	June2023	June2023-42-1
2816.451671	3554.575625	42	1	2023-06-23 08:42:21 UTC	ON	>25m	June2023	June2023-42-1
2816.451671	3534.53404	42	1	2023-06-23 08:42:23 UTC	ON	>25m	June2023	June2023-42-1
2816.451671	3527.853511	42	1	2023-06-23 08:42:25 UTC	ON	>25m	June2023	June2023-42-1
2812.7028	3514.492454	42	1	2023-06-23 08:42:27 UTC	ON	>25m	June2023	June2023-42-1
2801.456188	3501.131397	42	1	2023-06-23 08:42:29 UTC	ON	>25m	June2023	June2023-42-1
2793.958446	3487.77034	42	1	2023-06-23 08:42:31 UTC	ON	>25m	June2023	June2023-42-1
2782.711834	3467.728754	42	1	2023-06-23 08:42:33 UTC	ON	>25m	June2023	June2023-42-1
2763.96748	3461.048226	42	1	2023-06-23 08:42:35 UTC	ON	>25m	June2023	June2023-42-1
2760.218609	3434.326112	42	1	2023-06-23 08:42:37 UTC	ON	>25m	June2023	June2023-42-1
2771.465221	3414.284526	42	1	2023-06-23 08:42:39 UTC	ON	>25m	June2023	June2023-42-1
2752.720867	3400.923469	42	1	2023-06-23 08:42:41 UTC	ON	>25m	June2023	June2023-42-1
2722.729901	3387.562412	42	1	2023-06-23 08:42:43 UTC	ON	>25m	June2023	June2023-42-1
2696.487805	3387.562412	42	1	2023-06-23 08:42:45 UTC	ON	>25m	June2023	June2023-42-1
2662.747967	3374.201355	42	1	2023-06-23 08:42:47 UTC	ON	10-25m	June2023	June2023-42-1
2617.761518	3354.159769	42	1	2023-06-23 08:42:49 UTC	ON	10-25m	June2023	June2023-42-1
2576.523939	3327.437655	42	1	2023-06-23 08:42:51 UTC	ON	10-25m	June2023	June2023-42-1
2554.030714	3314.076598	42	1	2023-06-23 08:42:53 UTC	ON	10-25m	June2023	June2023-42-1
2554.030714	3294.035012	42	1	2023-06-23 08:42:55 UTC	ON	10-25m	June2023	June2023-42-1
2561.528455	3280.673955	42	1	2023-06-23 08:42:57 UTC	ON	10-25m	June2023	June2023-42-1
2535.28636	3260.63237	42	1	2023-06-23 08:42:59 UTC	ON	10-25m	June2023	June2023-42-1
2509.044264	3247.271313	42	1	2023-06-23 08:43:01 UTC	ON	10-25m	June2023	June2023-42-1
2494.04878	3247.271313	42	1	2023-06-23 08:43:03 UTC	ON	10-25m	June2023	June2023-42-1
2479.053297	3227.229727	42	1	2023-06-23 08:43:05 UTC	ON	10-25m	June2023	June2023-42-1
2452.811201	3207.188141	42	1	2023-06-23 08:43:07 UTC	ON	10-25m	June2023	June2023-42-1
2411.573622	3200.507613	42	1	2023-06-23 08:43:09 UTC	ON	10-25m	June2023	June2023-42-1
2370.336043	3213.86867	42	1	2023-06-23 08:43:11 UTC	ON	10-25m	June2023	June2023-42-1
2321.600723	3200.507613	42	1	2023-06-23 08:43:13 UTC	ON	10-25m	June2023	June2023-42-1
2306.605239	3173.785499	42	1	2023-06-23 08:43:15 UTC	ON	10-25m	June2023	June2023-42-1
2291.609756	3207.188141	42	1	2023-06-23 08:43:17 UTC	ON	10-25m	June2023	June2023-42-1
2254.121048	3207.188141	42	1	2023-06-23 08:43:19 UTC	ON	10-25m	June2023	June2023-42-1
2205.385727	3207.188141	42	1	2023-06-23 08:43:23 UTC	ON	10-25m	June2023	June2023-42-1
2340.345077	3213.86867	42	1	2023-06-23 08:43:27 UTC	ON	10-25m	June2023	June2023-42-1
2385.331527	3213.86867	42	1	2023-06-23 08:43:29 UTC	ON	10-25m	June2023	June2023-42-1
2479.053297	3200.507613	42	1	2023-06-23 08:43:31 UTC	ON	10-25m	June2023	June2023-42-1
2587.770551	3213.86867	42	1	2023-06-23 08:43:33 UTC	ON	10-25m	June2023	June2023-42-1
2685.241192	3200.507613	42	1	2023-06-23 08:43:35 UTC	ON	10-25m	June2023	June2023-42-1
2771.465221	3200.507613	42	1	2023-06-23 08:43:37 UTC	ON	10-25m	June2023	June2023-42-1
2861.438121	3193.827084	42	1	2023-06-23 08:43:39 UTC	ON	10-25m	June2023	June2023-42-1
2977.653117	3187.146556	42	1	2023-06-23 08:43:41 UTC	ON	10-25m	June2023	June2023-42-1
3048.881662	3173.785499	42	1	2023-06-23 08:43:43 UTC	ON	10-25m	June2023	June2023-42-1
3037.63505	3153.743913	42	1	2023-06-23 08:43:45 UTC	ON	10-25m	June2023	June2023-42-1
3003.895212	3147.063385	42	1	2023-06-23 08:43:47 UTC	ON	10-25m	June2023	June2023-42-1
2977.653117	3127.021799	42	1	2023-06-23 08:43:49 UTC	ON	10-25m	June2023	June2023-42-1
2928.917796	3140.382856	42	1	2023-06-23 08:43:51 UTC	ON	10-25m	June2023	June2023-42-1
2872.684734	3153.743913	42	1	2023-06-23 08:43:53 UTC	ON	10-25m	June2023	June2023-42-1
2846.442638	3160.424442	42	1	2023-06-23 08:43:55 UTC	ON	10-25m	June2023	June2023-42-1
2805.205059	3160.424442	42	1	2023-06-23 08:43:57 UTC	ON	10-25m	June2023	June2023-42-1
2782.711834	3160.424442	42	1	2023-06-23 08:43:59 UTC	ON	10-25m	June2023	June2023-42-1
2782.711834	3160.424442	42	1	2023-06-23 08:44:01 UTC	ON	10-25m	June2023	June2023-42-1
2763.96748	3167.10497	42	1	2023-06-23 08:44:03 UTC	ON	10-25m	June2023	June2023-42-1
2763.96748	3167.10497	42	1	2023-06-23 08:44:05 UTC	ON	10-25m	June2023	June2023-42-1
2763.96748	3167.10497	42	1	2023-06-23 08:44:07 UTC	ON	10-25m	June2023	June2023-42-1
2748.971996	3173.785499	42	1	2023-06-23 08:44:09 UTC	ON	10-25m	June2023	June2023-42-1
2718.98103	3153.743913	42	1	2023-06-23 08:44:11 UTC	ON	10-25m	June2023	June2023-42-1
2718.98103	3153.743913	42	1	2023-06-23 08:44:13 UTC	ON	10-25m	June2023	June2023-42-1
2707.734417	3153.743913	42	1	2023-06-23 08:44:15 UTC	ON	10-25m	June2023	June2023-42-1
2703.985547	3167.10497	42	1	2023-06-23 08:44:17 UTC	ON	10-25m	June2023	June2023-42-1
2696.487805	3187.146556	42	1	2023-06-23 08:44:19 UTC	ON	10-25m	June2023	June2023-42-1
2688.990063	3220.549198	42	1	2023-06-23 08:44:21 UTC	ON	10-25m	June2023	June2023-42-1
2681.492322	3227.229727	42	1	2023-06-23 08:44:23 UTC	ON	10-25m	June2023	June2023-42-1
2662.747967	3240.590784	42	1	2023-06-23 08:44:25 UTC	ON	10-25m	June2023	June2023-42-1
2647.752484	3247.271313	42	1	2023-06-23 08:44:27 UTC	ON	10-25m	June2023	June2023-42-1
2629.00813	3260.63237	42	1	2023-06-23 08:44:29 UTC	ON	10-25m	June2023	June2023-42-1
2614.012647	3280.673955	42	1	2023-06-23 08:44:31 UTC	ON	10-25m	June2023	June2023-42-1
2614.012647	3280.673955	42	1	2023-06-23 08:44:33 UTC	ON	10-25m	June2023	June2023-42-1
2587.770551	3273.993427	42	1	2023-06-23 08:44:35 UTC	ON	10-25m	June2023	June2023-42-1
2565.277326	3287.354484	42	1	2023-06-23 08:44:37 UTC	ON	10-25m	June2023	June2023-42-1
2546.532972	3287.354484	42	1	2023-06-23 08:44:39 UTC	ON	10-25m	June2023	June2023-42-1
2576.523939	3260.63237	42	1	2023-06-23 08:44:41 UTC	ON	10-25m	June2023	June2023-42-1
2602.766034	3260.63237	42	1	2023-06-23 08:44:43 UTC	ON	10-25m	June2023	June2023-42-1
2625.259259	3240.590784	42	1	2023-06-23 08:44:45 UTC	ON	10-25m	June2023	June2023-42-1
2640.254743	3227.229727	42	1	2023-06-23 08:44:47 UTC	ON	10-25m	June2023	June2023-42-1
2685.241192	3213.86867	42	1	2023-06-23 08:44:49 UTC	ON	10-25m	June2023	June2023-42-1
2760.218609	3207.188141	42	1	2023-06-23 08:44:51 UTC	ON	10-25m	June2023	June2023-42-1
2838.944896	3213.86867	42	1	2023-06-23 08:44:53 UTC	ON	10-25m	June2023	June2023-42-1
2895.177958	3213.86867	42	1	2023-06-23 08:44:55 UTC	ON	10-25m	June2023	June2023-42-1
2962.657633	3207.188141	42	1	2023-06-23 08:44:57 UTC	ON	10-25m	June2023	June2023-42-1
3026.388437	3200.507613	42	1	2023-06-23 08:44:59 UTC	ON	10-25m	June2023	June2023-42-1
3082.6215	3180.466027	42	1	2023-06-23 08:45:01 UTC	ON	10-25m	June2023	June2023-42-1
3120.110208	3180.466027	42	1	2023-06-23 08:45:03 UTC	ON	10-25m	June2023	June2023-42-1
3138.854562	3153.743913	42	1	2023-06-23 08:45:05 UTC	ON	10-25m	June2023	June2023-42-1
3142.603433	3140.382856	42	1	2023-06-23 08:45:07 UTC	ON	10-25m	June2023	June2023-42-1
3123.859079	3127.021799	42	1	2023-06-23 08:45:09 UTC	ON	10-25m	June2023	June2023-42-1
3112.612466	3093.619156	42	1	2023-06-23 08:45:11 UTC	ON	10-25m	June2023	June2023-42-1
3108.863595	3086.938628	42	1	2023-06-23 08:45:13 UTC	ON	10-25m	June2023	June2023-42-1
3101.365854	3073.577571	42	1	2023-06-23 08:45:15 UTC	ON	10-25m	June2023	June2023-42-1
3086.37037	3060.216514	42	1	2023-06-23 08:45:17 UTC	ON	10-25m	June2023	June2023-42-1
3063.877145	3046.855456	42	1	2023-06-23 08:45:19 UTC	ON	10-25m	June2023	June2023-42-1
3078.872629	3040.174928	42	1	2023-06-23 08:45:21 UTC	ON	10-25m	June2023	June2023-42-1
3078.872629	3006.772285	42	1	2023-06-23 08:45:23 UTC	ON	10-25m	June2023	June2023-42-1
3078.872629	3006.772285	42	1	2023-06-23 08:45:25 UTC	ON	10-25m	June2023	June2023-42-1
3078.872629	2980.050171	42	1	2023-06-23 08:45:27 UTC	ON	10-25m	June2023	June2023-42-1
3078.872629	2953.328057	42	1	2023-06-23 08:45:29 UTC	ON	10-25m	June2023	June2023-42-1
3078.872629	2953.328057	42	1	2023-06-23 08:45:31 UTC	ON	10-25m	June2023	June2023-42-1
3071.374887	2953.328057	42	1	2023-06-23 08:45:33 UTC	ON	10-25m	June2023	June2023-42-1
3056.379404	2919.925414	42	1	2023-06-23 08:45:35 UTC	ON	10-25m	June2023	June2023-42-1
3041.383921	2906.564357	42	1	2023-06-23 08:45:37 UTC	ON	10-25m	June2023	June2023-42-1
3030.137308	2899.883829	42	1	2023-06-23 08:45:39 UTC	ON	10-25m	June2023	June2023-42-1
2992.6486	2919.925414	42	1	2023-06-23 08:45:41 UTC	ON	10-25m	June2023	June2023-42-1
2970.155375	2960.008585	42	1	2023-06-23 08:45:43 UTC	ON	10-25m	June2023	June2023-42-1
2977.653117	3013.452814	42	1	2023-06-23 08:45:45 UTC	ON	10-25m	June2023	June2023-42-1
2970.155375	3053.535985	42	1	2023-06-23 08:45:47 UTC	ON	10-25m	June2023	June2023-42-1
2977.653117	3093.619156	42	1	2023-06-23 08:45:49 UTC	ON	10-25m	June2023	June2023-42-1
2973.904246	3120.34127	42	1	2023-06-23 08:45:51 UTC	ON	10-25m	June2023	June2023-42-1
2966.406504	3153.743913	42	1	2023-06-23 08:45:53 UTC	ON	10-25m	June2023	June2023-42-1
2962.657633	3207.188141	42	1	2023-06-23 08:45:55 UTC	ON	10-25m	June2023	June2023-42-1
2962.657633	3207.188141	42	1	2023-06-23 08:45:57 UTC	ON	10-25m	June2023	June2023-42-1
2966.406504	3227.229727	42	1	2023-06-23 08:45:59 UTC	ON	10-25m	June2023	June2023-42-1
2947.66215	3253.951841	42	1	2023-06-23 08:46:01 UTC	ON	10-25m	June2023	June2023-42-1
2936.415537	3253.951841	42	1	2023-06-23 08:46:03 UTC	ON	10-25m	June2023	June2023-42-1
2906.424571	3273.993427	42	1	2023-06-23 08:46:05 UTC	ON	10-25m	June2023	June2023-42-1
2906.424571	3273.993427	42	1	2023-06-23 08:46:07 UTC	ON	10-25m	June2023	June2023-42-1
2902.6757	3273.993427	42	1	2023-06-23 08:46:09 UTC	ON	10-25m	June2023	June2023-42-1
2887.680217	3287.354484	42	1	2023-06-23 08:46:11 UTC	ON	10-25m	June2023	June2023-42-1
2876.433604	3294.035012	42	1	2023-06-23 08:46:13 UTC	ON	10-25m	June2023	June2023-42-1
2857.68925	3280.673955	42	1	2023-06-23 08:46:15 UTC	ON	10-25m	June2023	June2023-42-1
2850.191509	3294.035012	42	1	2023-06-23 08:46:17 UTC	ON	10-25m	June2023	June2023-42-1
2838.944896	3294.035012	42	1	2023-06-23 08:46:19 UTC	ON	10-25m	June2023	June2023-42-1
2835.196025	3300.715541	42	1	2023-06-23 08:46:21 UTC	ON	10-25m	June2023	June2023-42-1
2835.196025	3294.035012	42	1	2023-06-23 08:46:23 UTC	ON	10-25m	June2023	June2023-42-1
2812.7028	3287.354484	42	1	2023-06-23 08:46:25 UTC	ON	10-25m	June2023	June2023-42-1
2827.698284	3287.354484	42	1	2023-06-23 08:46:27 UTC	ON	10-25m	June2023	June2023-42-1
2812.7028	3273.993427	42	1	2023-06-23 08:46:29 UTC	ON	10-25m	June2023	June2023-42-1
2812.7028	3273.993427	42	1	2023-06-23 08:46:31 UTC	ON	10-25m	June2023	June2023-42-1
2820.200542	3260.63237	42	1	2023-06-23 08:46:33 UTC	ON	10-25m	June2023	June2023-42-1
2812.7028	3253.951841	42	1	2023-06-23 08:46:35 UTC	ON	10-25m	June2023	June2023-42-1
2808.95393	3253.951841	42	1	2023-06-23 08:46:37 UTC	ON	10-25m	June2023	June2023-42-1
2805.205059	3233.910256	42	1	2023-06-23 08:46:39 UTC	ON	10-25m	June2023	June2023-42-1
2805.205059	3233.910256	42	1	2023-06-23 08:46:41 UTC	ON	10-25m	June2023	June2023-42-1
2801.456188	3227.229727	42	1	2023-06-23 08:46:43 UTC	ON	10-25m	June2023	June2023-42-1
2823.949413	3207.188141	42	1	2023-06-23 08:46:45 UTC	ON	10-25m	June2023	June2023-42-1
2857.68925	3200.507613	42	1	2023-06-23 08:46:47 UTC	ON	10-25m	June2023	June2023-42-1
2880.182475	3200.507613	42	1	2023-06-23 08:46:49 UTC	ON	10-25m	June2023	June2023-42-1
2902.6757	3180.466027	42	1	2023-06-23 08:46:51 UTC	ON	10-25m	June2023	June2023-42-1
2921.420054	3160.424442	42	1	2023-06-23 08:46:53 UTC	ON	10-25m	June2023	June2023-42-1
2936.415537	3147.063385	42	1	2023-06-23 08:46:55 UTC	ON	10-25m	June2023	June2023-42-1
2940.164408	3147.063385	42	1	2023-06-23 08:46:57 UTC	ON	10-25m	June2023	June2023-42-1
2932.666667	3133.702327	42	1	2023-06-23 08:46:59 UTC	ON	10-25m	June2023	June2023-42-1
2940.164408	3120.34127	42	1	2023-06-23 08:47:01 UTC	ON	10-25m	June2023	June2023-42-1
2925.168925	3100.299685	42	1	2023-06-23 08:47:03 UTC	ON	10-25m	June2023	June2023-42-1
2928.917796	3086.938628	42	1	2023-06-23 08:47:05 UTC	ON	10-25m	June2023	June2023-42-1
2928.917796	3073.577571	42	1	2023-06-23 08:47:07 UTC	ON	10-25m	June2023	June2023-42-1
2928.917796	3066.897042	42	1	2023-06-23 08:47:09 UTC	ON	10-25m	June2023	June2023-42-1
2921.420054	3046.855456	42	1	2023-06-23 08:47:11 UTC	ON	10-25m	June2023	June2023-42-1
2902.6757	3040.174928	42	1	2023-06-23 08:47:13 UTC	ON	10-25m	June2023	June2023-42-1
2910.173442	3026.813871	42	1	2023-06-23 08:47:15 UTC	ON	10-25m	June2023	June2023-42-1
2910.173442	3026.813871	42	1	2023-06-23 08:47:17 UTC	ON	10-25m	June2023	June2023-42-1
2913.922313	3020.133342	42	1	2023-06-23 08:47:19 UTC	ON	10-25m	June2023	June2023-42-1
2902.6757	3006.772285	42	1	2023-06-23 08:47:21 UTC	ON	10-25m	June2023	June2023-42-1
2898.926829	2986.7307	42	1	2023-06-23 08:47:23 UTC	ON	10-25m	June2023	June2023-42-1
2898.926829	2966.689114	42	1	2023-06-23 08:47:25 UTC	ON	10-25m	June2023	June2023-42-1
2887.680217	2953.328057	42	1	2023-06-23 08:47:27 UTC	ON	10-25m	June2023	June2023-42-1
2887.680217	2953.328057	42	1	2023-06-23 08:47:29 UTC	ON	10-25m	June2023	June2023-42-1
2883.931346	2939.967	42	1	2023-06-23 08:47:31 UTC	ON	10-25m	June2023	June2023-42-1
2880.182475	2926.605943	42	1	2023-06-23 08:47:33 UTC	ON	10-25m	June2023	June2023-42-1
2861.438121	2933.286471	42	1	2023-06-23 08:47:35 UTC	ON	10-25m	June2023	June2023-42-1
2865.186992	2953.328057	42	1	2023-06-23 08:47:37 UTC	ON	10-25m	June2023	June2023-42-1
2880.182475	2986.7307	42	1	2023-06-23 08:47:39 UTC	ON	10-25m	June2023	June2023-42-1
2928.917796	3020.133342	42	1	2023-06-23 08:47:41 UTC	ON	10-25m	June2023	June2023-42-1
2958.908762	3060.216514	42	1	2023-06-23 08:47:43 UTC	ON	10-25m	June2023	June2023-42-1
2977.653117	3080.258099	42	1	2023-06-23 08:47:45 UTC	ON	10-25m	June2023	June2023-42-1
3018.890696	3113.660742	42	1	2023-06-23 08:47:47 UTC	ON	10-25m	June2023	June2023-42-1
3033.886179	3133.702327	42	1	2023-06-23 08:47:49 UTC	ON	10-25m	June2023	June2023-42-1
3071.374887	3167.10497	42	1	2023-06-23 08:47:51 UTC	ON	10-25m	June2023	June2023-42-1
3093.868112	3193.827084	42	1	2023-06-23 08:47:53 UTC	ON	10-25m	June2023	June2023-42-1
3112.612466	3207.188141	42	1	2023-06-23 08:47:55 UTC	ON	10-25m	June2023	June2023-42-1
3150.101174	3233.910256	42	1	2023-06-23 08:47:57 UTC	ON	10-25m	June2023	June2023-42-1
3210.083107	3220.549198	42	1	2023-06-23 08:47:59 UTC	ON	10-25m	June2023	June2023-42-1
3255.069557	3240.590784	42	1	2023-06-23 08:48:01 UTC	ON	>25m	June2023	June2023-42-1
3292.558266	3260.63237	42	1	2023-06-23 08:48:03 UTC	ON	>25m	June2023	June2023-42-1
3288.809395	3280.673955	42	1	2023-06-23 08:48:05 UTC	ON	>25m	June2023	June2023-42-1
3277.562782	3287.354484	42	1	2023-06-23 08:48:07 UTC	ON	>25m	June2023	June2023-42-1
3270.065041	3300.715541	42	1	2023-06-23 08:48:09 UTC	ON	>25m	June2023	June2023-42-1
3262.567299	3307.396069	42	1	2023-06-23 08:48:11 UTC	ON	>25m	June2023	June2023-42-1
3240.074074	3280.673955	42	1	2023-06-23 08:48:13 UTC	ON	>25m	June2023	June2023-42-1
3236.325203	3280.673955	42	1	2023-06-23 08:48:15 UTC	ON	>25m	June2023	June2023-42-1
3225.078591	3267.312898	42	1	2023-06-23 08:48:17 UTC	ON	>25m	June2023	June2023-42-1
3221.32972	3253.951841	42	1	2023-06-23 08:48:19 UTC	ON	>25m	June2023	June2023-42-1
3221.32972	3253.951841	42	1	2023-06-23 08:48:21 UTC	ON	>25m	June2023	June2023-42-1
3225.078591	3233.910256	42	1	2023-06-23 08:48:23 UTC	ON	10-25m	June2023	June2023-42-1
3225.078591	3233.910256	42	1	2023-06-23 08:48:25 UTC	ON	10-25m	June2023	June2023-42-1
3228.827462	3220.549198	42	1	2023-06-23 08:48:27 UTC	ON	10-25m	June2023	June2023-42-1
3217.580849	3213.86867	42	1	2023-06-23 08:48:29 UTC	ON	10-25m	June2023	June2023-42-1
3217.580849	3213.86867	42	1	2023-06-23 08:48:31 UTC	ON	10-25m	June2023	June2023-42-1
3198.836495	3207.188141	42	1	2023-06-23 08:48:33 UTC	ON	10-25m	June2023	June2023-42-1
3191.338753	3200.507613	42	1	2023-06-23 08:48:35 UTC	ON	10-25m	June2023	June2023-42-1
3142.603433	3220.549198	42	1	2023-06-23 08:48:37 UTC	ON	10-25m	June2023	June2023-42-1
3120.110208	3213.86867	42	1	2023-06-23 08:48:39 UTC	ON	10-25m	June2023	June2023-42-1
3108.863595	3220.549198	42	1	2023-06-23 08:48:41 UTC	ON	10-25m	June2023	June2023-42-1
3090.119241	3233.910256	42	1	2023-06-23 08:48:43 UTC	ON	10-25m	June2023	June2023-42-1
3067.626016	3233.910256	42	1	2023-06-23 08:48:45 UTC	ON	10-25m	June2023	June2023-42-1
3052.630533	3227.229727	42	1	2023-06-23 08:48:47 UTC	ON	10-25m	June2023	June2023-42-1
3056.379404	3233.910256	42	1	2023-06-23 08:48:49 UTC	ON	10-25m	June2023	June2023-42-1
3048.881662	3240.590784	42	1	2023-06-23 08:48:51 UTC	ON	10-25m	June2023	June2023-42-1
3037.63505	3233.910256	42	1	2023-06-23 08:48:53 UTC	ON	10-25m	June2023	June2023-42-1
3018.890696	3220.549198	42	1	2023-06-23 08:48:55 UTC	ON	10-25m	June2023	June2023-42-1
3015.141825	3227.229727	42	1	2023-06-23 08:48:57 UTC	ON	10-25m	June2023	June2023-42-1
3015.141825	3220.549198	42	1	2023-06-23 08:48:59 UTC	ON	10-25m	June2023	June2023-42-1
3015.141825	3207.188141	42	1	2023-06-23 08:49:01 UTC	ON	10-25m	June2023	June2023-42-1
3015.141825	3207.188141	42	1	2023-06-23 08:49:03 UTC	ON	10-25m	June2023	June2023-42-1
3003.895212	3213.86867	42	1	2023-06-23 08:49:05 UTC	ON	10-25m	June2023	June2023-42-1
3015.141825	3193.827084	42	1	2023-06-23 08:49:07 UTC	ON	10-25m	June2023	June2023-42-1
3033.886179	3187.146556	42	1	2023-06-23 08:49:09 UTC	ON	10-25m	June2023	June2023-42-1
3033.886179	3187.146556	42	1	2023-06-23 08:49:11 UTC	ON	10-25m	June2023	June2023-42-1
3033.886179	3187.146556	42	1	2023-06-23 08:49:13 UTC	ON	10-25m	June2023	June2023-42-1
3045.132791	3167.10497	42	1	2023-06-23 08:49:15 UTC	ON	10-25m	June2023	June2023-42-1
3041.383921	3167.10497	42	1	2023-06-23 08:49:17 UTC	ON	10-25m	June2023	June2023-42-1
3041.383921	3160.424442	42	1	2023-06-23 08:49:19 UTC	ON	10-25m	June2023	June2023-42-1
3037.63505	3160.424442	42	1	2023-06-23 08:49:21 UTC	ON	10-25m	June2023	June2023-42-1
3037.63505	3127.021799	42	1	2023-06-23 08:49:23 UTC	ON	10-25m	June2023	June2023-42-1
3022.639566	3113.660742	42	1	2023-06-23 08:49:25 UTC	ON	10-25m	June2023	June2023-42-1
3048.881662	3093.619156	42	1	2023-06-23 08:49:27 UTC	ON	10-25m	June2023	June2023-42-1
3052.630533	3080.258099	42	1	2023-06-23 08:49:29 UTC	ON	10-25m	June2023	June2023-42-1
3045.132791	3060.216514	42	1	2023-06-23 08:49:31 UTC	ON	10-25m	June2023	June2023-42-1
3060.128275	3060.216514	42	1	2023-06-23 08:49:33 UTC	ON	10-25m	June2023	June2023-42-1
3056.379404	3046.855456	42	1	2023-06-23 08:49:35 UTC	ON	10-25m	June2023	June2023-42-1
3056.379404	3020.133342	42	1	2023-06-23 08:49:37 UTC	ON	10-25m	June2023	June2023-42-1
3052.630533	3013.452814	42	1	2023-06-23 08:49:39 UTC	ON	10-25m	June2023	June2023-42-1
3033.886179	3000.091757	42	1	2023-06-23 08:49:41 UTC	ON	10-25m	June2023	June2023-42-1
3018.890696	2993.411228	42	1	2023-06-23 08:49:43 UTC	ON	10-25m	June2023	June2023-42-1
3000.146341	2993.411228	42	1	2023-06-23 08:49:45 UTC	ON	10-25m	June2023	June2023-42-1
2966.406504	2980.050171	42	1	2023-06-23 08:49:47 UTC	ON	10-25m	June2023	June2023-42-1
2947.66215	2973.369642	42	1	2023-06-23 08:49:49 UTC	ON	10-25m	June2023	June2023-42-1
2891.429088	2973.369642	42	1	2023-06-23 08:49:51 UTC	ON	10-25m	June2023	June2023-42-1
2838.944896	2966.689114	42	1	2023-06-23 08:49:53 UTC	ON	10-25m	June2023	June2023-42-1
2805.205059	2973.369642	42	1	2023-06-23 08:49:55 UTC	ON	10-25m	June2023	June2023-42-1
2756.469738	2973.369642	42	1	2023-06-23 08:49:57 UTC	ON	10-25m	June2023	June2023-42-1
2722.729901	2986.7307	42	1	2023-06-23 08:49:59 UTC	ON	10-25m	June2023	June2023-42-1
2692.738934	2973.369642	42	1	2023-06-23 08:50:01 UTC	ON	10-25m	June2023	June2023-42-1
2629.00813	2986.7307	42	1	2023-06-23 08:50:03 UTC	ON	10-25m	June2023	June2023-42-1
2621.510388	2993.411228	42	1	2023-06-23 08:50:05 UTC	ON	10-25m	June2023	June2023-42-1
2595.268293	2993.411228	42	1	2023-06-23 08:50:07 UTC	ON	10-25m	June2023	June2023-42-1
2565.277326	3000.091757	42	1	2023-06-23 08:50:09 UTC	ON	10-25m	June2023	June2023-42-1
2535.28636	2993.411228	42	1	2023-06-23 08:50:11 UTC	ON	10-25m	June2023	June2023-42-1
2539.03523	2993.411228	42	1	2023-06-23 08:50:13 UTC	ON	10-25m	June2023	June2023-42-1
2497.797651	3006.772285	42	1	2023-06-23 08:50:15 UTC	ON	10-25m	June2023	June2023-42-1
2497.797651	2980.050171	42	1	2023-06-23 08:50:17 UTC	ON	10-25m	June2023	June2023-42-1
2497.797651	2980.050171	42	1	2023-06-23 08:50:19 UTC	ON	10-25m	June2023	June2023-42-1
2479.053297	2973.369642	42	1	2023-06-23 08:50:21 UTC	ON	10-25m	June2023	June2023-42-1
2452.811201	2953.328057	42	1	2023-06-23 08:50:23 UTC	ON	10-25m	June2023	June2023-42-1
2445.31346	2939.967	42	1	2023-06-23 08:50:25 UTC	ON	10-25m	June2023	June2023-42-1
2445.31346	2939.967	42	1	2023-06-23 08:50:27 UTC	ON	10-25m	June2023	June2023-42-1
2479.053297	2960.008585	42	1	2023-06-23 08:50:29 UTC	ON	10-25m	June2023	June2023-42-1
2539.03523	2986.7307	42	1	2023-06-23 08:50:31 UTC	ON	10-25m	June2023	June2023-42-1
2595.268293	3026.813871	42	1	2023-06-23 08:50:33 UTC	ON	10-25m	June2023	June2023-42-1
2606.514905	3046.855456	42	1	2023-06-23 08:50:35 UTC	ON	10-25m	June2023	June2023-42-1
2621.510388	3080.258099	42	1	2023-06-23 08:50:37 UTC	ON	10-25m	June2023	June2023-42-1
2629.00813	3100.299685	42	1	2023-06-23 08:50:39 UTC	ON	10-25m	June2023	June2023-42-1
2632.757001	3120.34127	42	1	2023-06-23 08:50:41 UTC	ON	10-25m	June2023	June2023-42-1
2632.757001	3147.063385	42	1	2023-06-23 08:50:43 UTC	ON	10-25m	June2023	June2023-42-1
2617.761518	3167.10497	42	1	2023-06-23 08:50:45 UTC	ON	10-25m	June2023	June2023-42-1
2599.017164	3187.146556	42	1	2023-06-23 08:50:47 UTC	ON	10-25m	June2023	June2023-42-1
2595.268293	3187.146556	42	1	2023-06-23 08:50:49 UTC	ON	10-25m	June2023	June2023-42-1
2576.523939	3200.507613	42	1	2023-06-23 08:50:51 UTC	ON	10-25m	June2023	June2023-42-1
2546.532972	3187.146556	42	1	2023-06-23 08:50:53 UTC	ON	10-25m	June2023	June2023-42-1
2535.28636	3213.86867	42	1	2023-06-23 08:50:55 UTC	ON	10-25m	June2023	June2023-42-1
2524.039747	3193.827084	42	1	2023-06-23 08:50:57 UTC	ON	10-25m	June2023	June2023-42-1
2509.044264	3200.507613	42	1	2023-06-23 08:50:59 UTC	ON	10-25m	June2023	June2023-42-1
2554.030714	3200.507613	42	1	2023-06-23 08:51:01 UTC	ON	10-25m	June2023	June2023-42-1
2625.259259	3180.466027	42	1	2023-06-23 08:51:03 UTC	ON	10-25m	June2023	June2023-42-1
2692.738934	3147.063385	42	1	2023-06-23 08:51:05 UTC	ON	10-25m	June2023	June2023-42-1
2763.96748	3147.063385	42	1	2023-06-23 08:51:07 UTC	ON	10-25m	June2023	June2023-42-1
2838.944896	3120.34127	42	1	2023-06-23 08:51:09 UTC	ON	10-25m	June2023	June2023-42-1
2913.922313	3120.34127	42	1	2023-06-23 08:51:11 UTC	ON	10-25m	June2023	June2023-42-1
2988.899729	3106.980213	42	1	2023-06-23 08:51:13 UTC	ON	10-25m	June2023	June2023-42-1
3056.379404	3080.258099	42	1	2023-06-23 08:51:15 UTC	ON	10-25m	June2023	June2023-42-1
3097.616983	3073.577571	42	1	2023-06-23 08:51:17 UTC	ON	10-25m	June2023	June2023-42-1
3127.607949	3060.216514	42	1	2023-06-23 08:51:19 UTC	ON	10-25m	June2023	June2023-42-1
3142.603433	3020.133342	42	1	2023-06-23 08:51:21 UTC	ON	10-25m	June2023	June2023-42-1
3180.092141	2993.411228	42	1	2023-06-23 08:51:23 UTC	ON	10-25m	June2023	June2023-42-1
3191.338753	2960.008585	42	1	2023-06-23 08:51:25 UTC	ON	10-25m	June2023	June2023-42-1
3202.585366	2946.647528	42	1	2023-06-23 08:51:27 UTC	ON	10-25m	June2023	June2023-42-1
3228.827462	2913.244886	42	1	2023-06-23 08:51:29 UTC	ON	10-25m	June2023	June2023-42-1
3240.074074	2879.842243	42	1	2023-06-23 08:51:31 UTC	ON	10-25m	June2023	June2023-42-1
3251.320687	2846.4396	42	1	2023-06-23 08:51:33 UTC	ON	10-25m	June2023	June2023-42-1
3255.069557	2819.717486	42	1	2023-06-23 08:51:35 UTC	ON	10-25m	June2023	June2023-42-1
3258.818428	2772.953786	42	1	2023-06-23 08:51:37 UTC	ON	10-25m	June2023	June2023-42-1
3232.576332	2759.592729	42	1	2023-06-23 08:51:39 UTC	ON	10-25m	June2023	June2023-42-1
3240.074074	2732.870615	42	1	2023-06-23 08:51:41 UTC	ON	10-25m	June2023	June2023-42-1
3232.576332	2706.148501	42	1	2023-06-23 08:51:43 UTC	ON	10-25m	June2023	June2023-42-1
3228.827462	2666.06533	42	1	2023-06-23 08:51:45 UTC	ON	10-25m	June2023	June2023-42-1
3217.580849	2646.023744	42	1	2023-06-23 08:51:47 UTC	ON	10-25m	June2023	June2023-42-1
3180.092141	2625.982158	42	1	2023-06-23 08:51:49 UTC	ON	10-25m	June2023	June2023-42-1
3176.34327	2625.982158	42	1	2023-06-23 08:51:51 UTC	ON	10-25m	June2023	June2023-42-1
3146.352304	2612.621101	42	1	2023-06-23 08:51:53 UTC	ON	10-25m	June2023	June2023-42-1
3093.868112	2585.898987	42	1	2023-06-23 08:51:55 UTC	ON	10-25m	June2023	June2023-42-1
3060.128275	2599.260044	42	1	2023-06-23 08:51:57 UTC	ON	10-25m	June2023	June2023-42-1
3011.392954	2632.662687	42	1	2023-06-23 08:51:59 UTC	ON	10-25m	June2023	June2023-42-1
2985.150858	2679.426387	42	1	2023-06-23 08:52:01 UTC	ON	10-25m	June2023	June2023-42-1
2973.904246	2746.231672	42	1	2023-06-23 08:52:03 UTC	ON	10-25m	June2023	June2023-42-1
2996.397471	2786.314843	42	1	2023-06-23 08:52:05 UTC	ON	10-25m	June2023	June2023-42-1
3003.895212	2839.759072	42	1	2023-06-23 08:52:07 UTC	ON	10-25m	June2023	June2023-42-1
3015.141825	2886.522771	42	1	2023-06-23 08:52:09 UTC	ON	10-25m	June2023	June2023-42-1
3018.890696	2946.647528	42	1	2023-06-23 08:52:11 UTC	ON	10-25m	June2023	June2023-42-1
3003.895212	2993.411228	42	1	2023-06-23 08:52:13 UTC	ON	10-25m	June2023	June2023-42-1
2992.6486	3013.452814	42	1	2023-06-23 08:52:15 UTC	ON	10-25m	June2023	June2023-42-1
2981.401987	3046.855456	42	1	2023-06-23 08:52:17 UTC	ON	10-25m	June2023	June2023-42-1
2977.653117	3073.577571	42	1	2023-06-23 08:52:19 UTC	ON	10-25m	June2023	June2023-42-1
2958.908762	3113.660742	42	1	2023-06-23 08:52:21 UTC	ON	10-25m	June2023	June2023-42-1
2955.159892	3133.702327	42	1	2023-06-23 08:52:23 UTC	ON	10-25m	June2023	June2023-42-1
2966.406504	3147.063385	42	1	2023-06-23 08:52:25 UTC	ON	10-25m	June2023	June2023-42-1
2992.6486	3173.785499	42	1	2023-06-23 08:52:27 UTC	ON	10-25m	June2023	June2023-42-1
2992.6486	3187.146556	42	1	2023-06-23 08:52:29 UTC	ON	10-25m	June2023	June2023-42-1
3026.388437	3207.188141	42	1	2023-06-23 08:52:31 UTC	ON	10-25m	June2023	June2023-42-1
3026.388437	3220.549198	42	1	2023-06-23 08:52:33 UTC	ON	10-25m	June2023	June2023-42-1
3037.63505	3240.590784	42	1	2023-06-23 08:52:35 UTC	ON	10-25m	June2023	June2023-42-1
3037.63505	3240.590784	42	1	2023-06-23 08:52:37 UTC	ON	10-25m	June2023	June2023-42-1
3037.63505	3260.63237	42	1	2023-06-23 08:52:39 UTC	ON	10-25m	June2023	June2023-42-1
3033.886179	3280.673955	42	1	2023-06-23 08:52:41 UTC	ON	10-25m	June2023	June2023-42-1
3052.630533	3267.312898	42	1	2023-06-23 08:52:43 UTC	ON	10-25m	June2023	June2023-42-1
3078.872629	3273.993427	42	1	2023-06-23 08:52:45 UTC	ON	10-25m	June2023	June2023-42-1
3078.872629	3300.715541	42	1	2023-06-23 08:52:47 UTC	ON	>25m	June2023	June2023-42-1
3086.37037	3300.715541	42	1	2023-06-23 08:52:49 UTC	ON	>25m	June2023	June2023-42-1
3078.872629	3314.076598	42	1	2023-06-23 08:52:51 UTC	ON	>25m	June2023	June2023-42-1
3071.374887	3320.757127	42	1	2023-06-23 08:52:53 UTC	ON	>25m	June2023	June2023-42-1
3052.630533	3327.437655	42	1	2023-06-23 08:52:55 UTC	ON	>25m	June2023	June2023-42-1
3045.132791	3327.437655	42	1	2023-06-23 08:52:57 UTC	ON	>25m	June2023	June2023-42-1
3037.63505	3327.437655	42	1	2023-06-23 08:52:59 UTC	ON	>25m	June2023	June2023-42-1
3018.890696	3334.118184	42	1	2023-06-23 08:53:01 UTC	ON	>25m	June2023	June2023-42-1
2992.6486	3334.118184	42	1	2023-06-23 08:53:03 UTC	ON	>25m	June2023	June2023-42-1
3026.388437	3347.479241	42	1	2023-06-23 08:53:05 UTC	ON	>25m	June2023	June2023-42-1
3030.137308	3320.757127	42	1	2023-06-23 08:53:07 UTC	ON	>25m	June2023	June2023-42-1
3045.132791	3327.437655	42	1	2023-06-23 08:53:09 UTC	ON	>25m	June2023	June2023-42-1
3041.383921	3314.076598	42	1	2023-06-23 08:53:11 UTC	ON	>25m	June2023	June2023-42-1
3063.877145	3280.673955	42	1	2023-06-23 08:53:13 UTC	ON	10-25m	June2023	June2023-42-1
3075.123758	3273.993427	42	1	2023-06-23 08:53:15 UTC	ON	10-25m	June2023	June2023-42-1
3105.114724	3260.63237	42	1	2023-06-23 08:53:17 UTC	ON	10-25m	June2023	June2023-42-1
3138.854562	3247.271313	42	1	2023-06-23 08:53:19 UTC	ON	10-25m	June2023	June2023-42-1
3153.850045	3233.910256	42	1	2023-06-23 08:53:21 UTC	ON	10-25m	June2023	June2023-42-1
3168.845528	3207.188141	42	1	2023-06-23 08:53:23 UTC	ON	10-25m	June2023	June2023-42-1
3161.347787	3200.507613	42	1	2023-06-23 08:53:25 UTC	ON	10-25m	June2023	June2023-42-1
3180.092141	3180.466027	42	1	2023-06-23 08:53:27 UTC	ON	10-25m	June2023	June2023-42-1
3183.841012	3167.10497	42	1	2023-06-23 08:53:29 UTC	ON	10-25m	June2023	June2023-42-1
3191.338753	3153.743913	42	1	2023-06-23 08:53:31 UTC	ON	10-25m	June2023	June2023-42-1
3176.34327	3120.34127	42	1	2023-06-23 08:53:33 UTC	ON	10-25m	June2023	June2023-42-1
3176.34327	3120.34127	42	1	2023-06-23 08:53:35 UTC	ON	10-25m	June2023	June2023-42-1
3198.836495	3093.619156	42	1	2023-06-23 08:53:37 UTC	ON	10-25m	June2023	June2023-42-1
3187.589883	3086.938628	42	1	2023-06-23 08:53:39 UTC	ON	10-25m	June2023	June2023-42-1
3168.845528	3066.897042	42	1	2023-06-23 08:53:41 UTC	ON	10-25m	June2023	June2023-42-1
3138.854562	3053.535985	42	1	2023-06-23 08:53:43 UTC	ON	10-25m	June2023	June2023-42-1
3150.101174	3046.855456	42	1	2023-06-23 08:53:45 UTC	ON	10-25m	June2023	June2023-42-1
3180.092141	3020.133342	42	1	2023-06-23 08:53:47 UTC	ON	10-25m	June2023	June2023-42-1
3168.845528	2993.411228	42	1	2023-06-23 08:53:49 UTC	ON	10-25m	June2023	June2023-42-1
3123.859079	2966.689114	42	1	2023-06-23 08:53:51 UTC	ON	10-25m	June2023	June2023-42-1
3090.119241	2953.328057	42	1	2023-06-23 08:53:53 UTC	ON	10-25m	June2023	June2023-42-1
3082.6215	2953.328057	42	1	2023-06-23 08:53:55 UTC	ON	10-25m	June2023	June2023-42-1
3101.365854	2919.925414	42	1	2023-06-23 08:53:57 UTC	ON	10-25m	June2023	June2023-42-1
3063.877145	2906.564357	42	1	2023-06-23 08:53:59 UTC	ON	10-25m	June2023	June2023-42-1
2981.401987	2906.564357	42	1	2023-06-23 08:54:01 UTC	ON	10-25m	June2023	June2023-42-1
2917.671183	2919.925414	42	1	2023-06-23 08:54:03 UTC	ON	10-25m	June2023	June2023-42-1
2880.182475	2939.967	42	1	2023-06-23 08:54:05 UTC	ON	10-25m	June2023	June2023-42-1
2917.671183	2993.411228	42	1	2023-06-23 08:54:07 UTC	ON	10-25m	June2023	June2023-42-1
2925.168925	3053.535985	42	1	2023-06-23 08:54:09 UTC	ON	10-25m	June2023	June2023-42-1
2970.155375	3100.299685	42	1	2023-06-23 08:54:11 UTC	ON	10-25m	June2023	June2023-42-1
3003.895212	3133.702327	42	1	2023-06-23 08:54:13 UTC	ON	10-25m	June2023	June2023-42-1
3048.881662	3173.785499	42	1	2023-06-23 08:54:15 UTC	ON	10-25m	June2023	June2023-42-1
3075.123758	3193.827084	42	1	2023-06-23 08:54:17 UTC	ON	10-25m	June2023	June2023-42-1
3120.110208	3220.549198	42	1	2023-06-23 08:54:19 UTC	ON	10-25m	June2023	June2023-42-1
3161.347787	3247.271313	42	1	2023-06-23 08:54:21 UTC	ON	10-25m	June2023	June2023-42-1
3195.087624	3273.993427	42	1	2023-06-23 08:54:23 UTC	ON	>25m	June2023	June2023-42-1
3236.325203	3294.035012	42	1	2023-06-23 08:54:25 UTC	ON	>25m	June2023	June2023-42-1
3266.31617	3327.437655	42	1	2023-06-23 08:54:27 UTC	ON	>25m	June2023	June2023-42-1
3281.311653	3347.479241	42	1	2023-06-23 08:54:29 UTC	ON	>25m	June2023	June2023-42-1
3303.804878	3354.159769	42	1	2023-06-23 08:54:31 UTC	ON	>25m	June2023	June2023-42-1
3311.30262	3360.840298	42	1	2023-06-23 08:54:33 UTC	ON	>25m	June2023	June2023-42-1
3285.060524	3380.881883	42	1	2023-06-23 08:54:35 UTC	ON	>25m	June2023	June2023-42-1
3277.562782	3414.284526	42	1	2023-06-23 08:54:37 UTC	ON	>25m	June2023	June2023-42-1
3273.813911	3414.284526	42	1	2023-06-23 08:54:39 UTC	ON	>25m	June2023	June2023-42-1
3288.809395	3441.00664	42	1	2023-06-23 08:54:41 UTC	ON	>25m	June2023	June2023-42-1
3296.307136	3441.00664	42	1	2023-06-23 08:54:43 UTC	ON	>25m	June2023	June2023-42-1
3315.051491	3454.367697	42	1	2023-06-23 08:54:45 UTC	ON	>25m	June2023	June2023-42-1
3300.056007	3461.048226	42	1	2023-06-23 08:54:47 UTC	ON	>25m	June2023	June2023-42-1
3285.060524	3481.089812	42	1	2023-06-23 08:54:49 UTC	ON	>25m	June2023	June2023-42-1
3273.813911	3494.450869	42	1	2023-06-23 08:54:51 UTC	ON	>25m	June2023	June2023-42-1
3255.069557	3507.811926	42	1	2023-06-23 08:54:53 UTC	ON	>25m	June2023	June2023-42-1
3258.818428	3507.811926	42	1	2023-06-23 08:54:55 UTC	ON	>25m	June2023	June2023-42-1
3232.576332	3507.811926	42	1	2023-06-23 08:54:57 UTC	ON	>25m	June2023	June2023-42-1
3195.087624	3514.492454	42	1	2023-06-23 08:54:59 UTC	ON	>25m	June2023	June2023-42-1
3161.347787	3521.172983	42	1	2023-06-23 08:55:01 UTC	ON	>25m	June2023	June2023-42-1
3138.854562	3507.811926	42	1	2023-06-23 08:55:03 UTC	ON	>25m	June2023	June2023-42-1
3112.612466	3514.492454	42	1	2023-06-23 08:55:05 UTC	ON	>25m	June2023	June2023-42-1
3078.872629	3521.172983	42	1	2023-06-23 08:55:07 UTC	ON	>25m	June2023	June2023-42-1
3045.132791	3507.811926	42	1	2023-06-23 08:55:09 UTC	ON	>25m	June2023	June2023-42-1
3026.388437	3501.131397	42	1	2023-06-23 08:55:11 UTC	ON	>25m	June2023	June2023-42-1
3022.639566	3507.811926	42	1	2023-06-23 08:55:13 UTC	ON	>25m	June2023	June2023-42-1
3030.137308	3494.450869	42	1	2023-06-23 08:55:15 UTC	ON	>25m	June2023	June2023-42-1
3022.639566	3487.77034	42	1	2023-06-23 08:55:17 UTC	ON	>25m	June2023	June2023-42-1
2996.397471	3474.409283	42	1	2023-06-23 08:55:19 UTC	ON	>25m	June2023	June2023-42-1
2970.155375	3467.728754	42	1	2023-06-23 08:55:21 UTC	ON	>25m	June2023	June2023-42-1
2947.66215	3454.367697	42	1	2023-06-23 08:55:23 UTC	ON	>25m	June2023	June2023-42-1
2940.164408	3434.326112	42	1	2023-06-23 08:55:25 UTC	ON	>25m	June2023	June2023-42-1
2951.411021	3434.326112	42	1	2023-06-23 08:55:27 UTC	ON	>25m	June2023	June2023-42-1
2966.406504	3400.923469	42	1	2023-06-23 08:55:29 UTC	ON	>25m	June2023	June2023-42-1
2973.904246	3394.242941	42	1	2023-06-23 08:55:31 UTC	ON	>25m	June2023	June2023-42-1
3003.895212	3380.881883	42	1	2023-06-23 08:55:33 UTC	ON	>25m	June2023	June2023-42-1
3071.374887	3334.118184	42	1	2023-06-23 08:55:35 UTC	ON	>25m	June2023	June2023-42-1
3120.110208	3300.715541	42	1	2023-06-23 08:55:37 UTC	ON	>25m	June2023	June2023-42-1
3165.096658	3287.354484	42	1	2023-06-23 08:55:39 UTC	ON	>25m	June2023	June2023-42-1
3191.338753	3247.271313	42	1	2023-06-23 08:55:41 UTC	ON	10-25m	June2023	June2023-42-1
3202.585366	3220.549198	42	1	2023-06-23 08:55:43 UTC	ON	10-25m	June2023	June2023-42-1
3236.325203	3180.466027	42	1	2023-06-23 08:55:45 UTC	ON	10-25m	June2023	June2023-42-1
3232.576332	3147.063385	42	1	2023-06-23 08:55:47 UTC	ON	10-25m	June2023	June2023-42-1
3243.822945	3133.702327	42	1	2023-06-23 08:55:49 UTC	ON	10-25m	June2023	June2023-42-1
3228.827462	3106.980213	42	1	2023-06-23 08:55:51 UTC	ON	10-25m	June2023	June2023-42-1
3251.320687	3080.258099	42	1	2023-06-23 08:55:53 UTC	ON	10-25m	June2023	June2023-42-1
3277.562782	3060.216514	42	1	2023-06-23 08:55:55 UTC	ON	10-25m	June2023	June2023-42-1
3281.311653	3020.133342	42	1	2023-06-23 08:55:57 UTC	ON	10-25m	June2023	June2023-42-1
3300.056007	3000.091757	42	1	2023-06-23 08:55:59 UTC	ON	10-25m	June2023	June2023-42-1
3292.558266	2973.369642	42	1	2023-06-23 08:56:01 UTC	ON	10-25m	June2023	June2023-42-1
3292.558266	2960.008585	42	1	2023-06-23 08:56:03 UTC	ON	10-25m	June2023	June2023-42-1
3285.060524	2946.647528	42	1	2023-06-23 08:56:05 UTC	ON	10-25m	June2023	June2023-42-1
3281.311653	2919.925414	42	1	2023-06-23 08:56:07 UTC	ON	10-25m	June2023	June2023-42-1
3285.060524	2906.564357	42	1	2023-06-23 08:56:09 UTC	ON	10-25m	June2023	June2023-42-1
3288.809395	2899.883829	42	1	2023-06-23 08:56:11 UTC	ON	10-25m	June2023	June2023-42-1
3285.060524	2879.842243	42	1	2023-06-23 08:56:13 UTC	ON	10-25m	June2023	June2023-42-1
3270.065041	2873.161714	42	1	2023-06-23 08:56:15 UTC	ON	10-25m	June2023	June2023-42-1
3247.571816	2833.078543	42	1	2023-06-23 08:56:17 UTC	ON	10-25m	June2023	June2023-42-1
3243.822945	2826.398015	42	1	2023-06-23 08:56:19 UTC	ON	10-25m	June2023	June2023-42-1
3221.32972	2826.398015	42	1	2023-06-23 08:56:21 UTC	ON	10-25m	June2023	June2023-42-1
3191.338753	2826.398015	42	1	2023-06-23 08:56:23 UTC	ON	10-25m	June2023	June2023-42-1
3161.347787	2833.078543	42	1	2023-06-23 08:56:25 UTC	ON	10-25m	June2023	June2023-42-1
3135.105691	2819.717486	42	1	2023-06-23 08:56:27 UTC	ON	10-25m	June2023	June2023-42-1
3112.612466	2813.036958	42	1	2023-06-23 08:56:29 UTC	ON	10-25m	June2023	June2023-42-1
3078.872629	2806.356429	42	1	2023-06-23 08:56:31 UTC	ON	10-25m	June2023	June2023-42-1
3033.886179	2806.356429	42	1	2023-06-23 08:56:33 UTC	ON	10-25m	June2023	June2023-42-1
2996.397471	2826.398015	42	1	2023-06-23 08:56:35 UTC	ON	10-25m	June2023	June2023-42-1
2977.653117	2906.564357	42	1	2023-06-23 08:56:37 UTC	ON	10-25m	June2023	June2023-42-1
3063.877145	2939.967	42	1	2023-06-23 08:56:39 UTC	ON	10-25m	June2023	June2023-42-1
3161.347787	2960.008585	42	1	2023-06-23 08:56:41 UTC	ON	10-25m	June2023	June2023-42-1
3210.083107	2926.605943	42	1	2023-06-23 08:56:43 UTC	ON	10-25m	June2023	June2023-42-1
3213.831978	2899.883829	42	1	2023-06-23 08:56:45 UTC	ON	10-25m	June2023	June2023-42-1
3195.087624	2906.564357	42	1	2023-06-23 08:56:47 UTC	ON	10-25m	June2023	June2023-42-1
3161.347787	2913.244886	42	1	2023-06-23 08:56:49 UTC	ON	10-25m	June2023	June2023-42-1
3120.110208	2913.244886	42	1	2023-06-23 08:56:51 UTC	ON	10-25m	June2023	June2023-42-1
3037.63505	2913.244886	42	1	2023-06-23 08:56:53 UTC	ON	10-25m	June2023	June2023-42-1
2996.397471	2913.244886	42	1	2023-06-23 08:56:55 UTC	ON	10-25m	June2023	June2023-42-1
2921.420054	2913.244886	42	1	2023-06-23 08:56:57 UTC	ON	10-25m	June2023	June2023-42-1
2880.182475	2919.925414	42	1	2023-06-23 08:56:59 UTC	ON	10-25m	June2023	June2023-42-1
2880.182475	2919.925414	42	1	2023-06-23 08:57:01 UTC	ON	10-25m	June2023	June2023-42-1
2846.442638	2919.925414	42	1	2023-06-23 08:57:03 UTC	ON	10-25m	June2023	June2023-42-1
2820.200542	2919.925414	42	1	2023-06-23 08:57:05 UTC	ON	10-25m	June2023	June2023-42-1
2793.958446	2913.244886	42	1	2023-06-23 08:57:07 UTC	ON	10-25m	June2023	June2023-42-1
2748.971996	2926.605943	42	1	2023-06-23 08:57:09 UTC	ON	10-25m	June2023	June2023-42-1
2726.478771	2973.369642	42	1	2023-06-23 08:57:11 UTC	ON	10-25m	June2023	June2023-42-1
2767.71635	3013.452814	42	1	2023-06-23 08:57:13 UTC	ON	10-25m	June2023	June2023-42-1
2835.196025	3040.174928	42	1	2023-06-23 08:57:15 UTC	ON	10-25m	June2023	June2023-42-1
2913.922313	3073.577571	42	1	2023-06-23 08:57:17 UTC	ON	10-25m	June2023	June2023-42-1
2966.406504	3120.34127	42	1	2023-06-23 08:57:19 UTC	ON	10-25m	June2023	June2023-42-1
3003.895212	3160.424442	42	1	2023-06-23 08:57:21 UTC	ON	10-25m	June2023	June2023-42-1
2992.6486	3200.507613	42	1	2023-06-23 08:57:23 UTC	ON	10-25m	June2023	June2023-42-1
2988.899729	3247.271313	42	1	2023-06-23 08:57:25 UTC	ON	10-25m	June2023	June2023-42-1
3007.644083	3260.63237	42	1	2023-06-23 08:57:27 UTC	ON	10-25m	June2023	June2023-42-1
3041.383921	3294.035012	42	1	2023-06-23 08:57:29 UTC	ON	10-25m	June2023	June2023-42-1
3075.123758	3314.076598	42	1	2023-06-23 08:57:31 UTC	ON	>25m	June2023	June2023-42-1
3127.607949	3340.798712	42	1	2023-06-23 08:57:33 UTC	ON	>25m	June2023	June2023-42-1
3180.092141	3367.520826	42	1	2023-06-23 08:57:35 UTC	ON	>25m	June2023	June2023-42-1
3236.325203	3394.242941	42	1	2023-06-23 08:57:37 UTC	ON	>25m	June2023	June2023-42-1
3247.571816	3400.923469	42	1	2023-06-23 08:57:39 UTC	ON	>25m	June2023	June2023-42-1
3262.567299	3427.645583	42	1	2023-06-23 08:57:41 UTC	ON	>25m	June2023	June2023-42-1
3243.822945	3441.00664	42	1	2023-06-23 08:57:43 UTC	ON	>25m	June2023	June2023-42-1
3228.827462	3454.367697	42	1	2023-06-23 08:57:45 UTC	ON	>25m	June2023	June2023-42-1
3213.831978	3461.048226	42	1	2023-06-23 08:57:47 UTC	ON	>25m	June2023	June2023-42-1
3195.087624	3474.409283	42	1	2023-06-23 08:57:49 UTC	ON	>25m	June2023	June2023-42-1
3168.845528	3494.450869	42	1	2023-06-23 08:57:51 UTC	ON	>25m	June2023	June2023-42-1
3146.352304	3507.811926	42	1	2023-06-23 08:57:53 UTC	ON	>25m	June2023	June2023-42-1
3105.114724	3521.172983	42	1	2023-06-23 08:57:55 UTC	ON	>25m	June2023	June2023-42-1
3078.872629	3521.172983	42	1	2023-06-23 08:57:57 UTC	ON	>25m	June2023	June2023-42-1
3056.379404	3521.172983	42	1	2023-06-23 08:57:59 UTC	ON	>25m	June2023	June2023-42-1
3041.383921	3534.53404	42	1	2023-06-23 08:58:01 UTC	ON	>25m	June2023	June2023-42-1
3003.895212	3541.214568	42	1	2023-06-23 08:58:03 UTC	ON	>25m	June2023	June2023-42-1
2970.155375	3534.53404	42	1	2023-06-23 08:58:05 UTC	ON	>25m	June2023	June2023-42-1
2955.159892	3547.895097	42	1	2023-06-23 08:58:07 UTC	ON	>25m	June2023	June2023-42-1
2932.666667	3561.256154	42	1	2023-06-23 08:58:09 UTC	ON	>25m	June2023	June2023-42-1
2910.173442	3554.575625	42	1	2023-06-23 08:58:11 UTC	ON	>25m	June2023	June2023-42-1
2906.424571	3554.575625	42	1	2023-06-23 08:58:13 UTC	ON	>25m	June2023	June2023-42-1
2906.424571	3561.256154	42	1	2023-06-23 08:58:15 UTC	ON	>25m	June2023	June2023-42-1
2906.424571	3581.29774	42	1	2023-06-23 08:58:17 UTC	ON	>25m	June2023	June2023-42-1
2913.922313	3594.658797	42	1	2023-06-23 08:58:19 UTC	ON	>25m	June2023	June2023-42-1
2913.922313	3601.339325	42	1	2023-06-23 08:58:21 UTC	ON	>25m	June2023	June2023-42-1
2913.922313	3601.339325	42	1	2023-06-23 08:58:23 UTC	ON	>25m	June2023	June2023-42-1
2913.922313	3601.339325	42	1	2023-06-23 08:58:25 UTC	ON	>25m	June2023	June2023-42-1
2913.922313	3614.700382	42	1	2023-06-23 08:58:27 UTC	ON	>25m	June2023	June2023-42-1
2910.173442	3628.061439	42	1	2023-06-23 08:58:29 UTC	ON	>25m	June2023	June2023-42-1
2895.177958	3628.061439	42	1	2023-06-23 08:58:31 UTC	ON	>25m	June2023	June2023-42-1
2895.177958	3628.061439	42	1	2023-06-23 08:58:33 UTC	ON	>25m	June2023	June2023-42-1
2883.931346	3621.380911	42	1	2023-06-23 08:58:35 UTC	ON	>25m	June2023	June2023-42-1
2880.182475	3614.700382	42	1	2023-06-23 08:58:37 UTC	ON	>25m	June2023	June2023-42-1
2868.935863	3614.700382	42	1	2023-06-23 08:58:39 UTC	ON	>25m	June2023	June2023-42-1
2868.935863	3608.019854	42	1	2023-06-23 08:58:41 UTC	ON	>25m	June2023	June2023-42-1
2861.438121	3587.978268	42	1	2023-06-23 08:58:43 UTC	ON	>25m	June2023	June2023-42-1
2846.442638	3587.978268	42	1	2023-06-23 08:58:45 UTC	ON	>25m	June2023	June2023-42-1
2861.438121	3574.617211	42	1	2023-06-23 08:58:47 UTC	ON	>25m	June2023	June2023-42-1
2906.424571	3574.617211	42	1	2023-06-23 08:58:49 UTC	ON	>25m	June2023	June2023-42-1
2936.415537	3554.575625	42	1	2023-06-23 08:58:51 UTC	ON	>25m	June2023	June2023-42-1
2962.657633	3541.214568	42	1	2023-06-23 08:58:53 UTC	ON	>25m	June2023	June2023-42-1
2985.150858	3527.853511	42	1	2023-06-23 08:58:55 UTC	ON	>25m	June2023	June2023-42-1
2992.6486	3514.492454	42	1	2023-06-23 08:58:57 UTC	ON	>25m	June2023	June2023-42-1
2985.150858	3501.131397	42	1	2023-06-23 08:58:59 UTC	ON	>25m	June2023	June2023-42-1
2977.653117	3494.450869	42	1	2023-06-23 08:59:01 UTC	ON	>25m	June2023	June2023-42-1
2966.406504	3481.089812	42	1	2023-06-23 08:59:03 UTC	ON	>25m	June2023	June2023-42-1
2962.657633	3461.048226	42	1	2023-06-23 08:59:05 UTC	ON	>25m	June2023	June2023-42-1
2951.411021	3441.00664	42	1	2023-06-23 08:59:07 UTC	ON	>25m	June2023	June2023-42-1
2955.159892	3420.965055	42	1	2023-06-23 08:59:09 UTC	ON	>25m	June2023	June2023-42-1
2955.159892	3400.923469	42	1	2023-06-23 08:59:11 UTC	ON	>25m	June2023	June2023-42-1
2981.401987	3394.242941	42	1	2023-06-23 08:59:13 UTC	ON	>25m	June2023	June2023-42-1
3007.644083	3380.881883	42	1	2023-06-23 08:59:15 UTC	ON	>25m	June2023	June2023-42-1
3022.639566	3354.159769	42	1	2023-06-23 08:59:17 UTC	ON	>25m	June2023	June2023-42-1
3018.890696	3320.757127	42	1	2023-06-23 08:59:19 UTC	ON	>25m	June2023	June2023-42-1
2992.6486	3314.076598	42	1	2023-06-23 08:59:21 UTC	ON	10-25m	June2023	June2023-42-1
2970.155375	3280.673955	42	1	2023-06-23 08:59:23 UTC	ON	10-25m	June2023	June2023-42-1
2951.411021	3260.63237	42	1	2023-06-23 08:59:25 UTC	ON	10-25m	June2023	June2023-42-1
2940.164408	3240.590784	42	1	2023-06-23 08:59:27 UTC	ON	10-25m	June2023	June2023-42-1
2917.671183	3213.86867	42	1	2023-06-23 08:59:29 UTC	ON	10-25m	June2023	June2023-42-1
2887.680217	3193.827084	42	1	2023-06-23 08:59:31 UTC	ON	10-25m	June2023	June2023-42-1
2865.186992	3173.785499	42	1	2023-06-23 08:59:33 UTC	ON	10-25m	June2023	June2023-42-1
2831.447154	3140.382856	42	1	2023-06-23 08:59:35 UTC	ON	10-25m	June2023	June2023-42-1
2812.7028	3133.702327	42	1	2023-06-23 08:59:37 UTC	ON	10-25m	June2023	June2023-42-1
2805.205059	3106.980213	42	1	2023-06-23 08:59:39 UTC	ON	10-25m	June2023	June2023-42-1
2778.962963	3080.258099	42	1	2023-06-23 08:59:41 UTC	ON	10-25m	June2023	June2023-42-1
2760.218609	3093.619156	42	1	2023-06-23 08:59:43 UTC	ON	10-25m	June2023	June2023-42-1
2741.474255	3066.897042	42	1	2023-06-23 08:59:45 UTC	ON	10-25m	June2023	June2023-42-1
2741.474255	3066.897042	42	1	2023-06-23 08:59:47 UTC	ON	10-25m	June2023	June2023-42-1
2752.720867	3040.174928	42	1	2023-06-23 08:59:49 UTC	ON	10-25m	June2023	June2023-42-1
2767.71635	3013.452814	42	1	2023-06-23 08:59:51 UTC	ON	10-25m	June2023	June2023-42-1
2756.469738	2980.050171	42	1	2023-06-23 08:59:53 UTC	ON	10-25m	June2023	June2023-42-1
2745.223126	2966.689114	42	1	2023-06-23 08:59:55 UTC	ON	10-25m	June2023	June2023-42-1
2771.465221	2933.286471	42	1	2023-06-23 08:59:57 UTC	ON	10-25m	June2023	June2023-42-1
2752.720867	2906.564357	42	1	2023-06-23 08:59:59 UTC	ON	10-25m	June2023	June2023-42-1
2752.720867	2906.564357	42	1	2023-06-23 09:00:01 UTC	ON	10-25m	June2023	June2023-42-1
2752.720867	2906.564357	42	1	2023-06-23 09:00:03 UTC	ON	10-25m	June2023	June2023-42-1
2745.223126	2899.883829	42	1	2023-06-23 09:00:05 UTC	ON	10-25m	June2023	June2023-42-1
2748.971996	2886.522771	42	1	2023-06-23 09:00:07 UTC	ON	10-25m	June2023	June2023-42-1
2748.971996	2866.481186	42	1	2023-06-23 09:00:09 UTC	ON	10-25m	June2023	June2023-42-1
2745.223126	2853.120129	42	1	2023-06-23 09:00:11 UTC	ON	10-25m	June2023	June2023-42-1
2752.720867	2859.800657	42	1	2023-06-23 09:00:13 UTC	ON	10-25m	June2023	June2023-42-1
2786.460705	2906.564357	42	1	2023-06-23 09:00:15 UTC	ON	10-25m	June2023	June2023-42-1
2857.68925	2960.008585	42	1	2023-06-23 09:00:17 UTC	ON	10-25m	June2023	June2023-42-1
2898.926829	3006.772285	42	1	2023-06-23 09:00:19 UTC	ON	10-25m	June2023	June2023-42-1
2921.420054	3013.452814	42	1	2023-06-23 09:00:21 UTC	ON	10-25m	June2023	June2023-42-1
2921.420054	3013.452814	42	1	2023-06-23 09:00:23 UTC	ON	10-25m	June2023	June2023-42-1
2921.420054	3013.452814	42	1	2023-06-23 09:00:25 UTC	ON	10-25m	June2023	June2023-42-1
2917.671183	3000.091757	42	1	2023-06-23 09:00:27 UTC	ON	10-25m	June2023	June2023-42-1
2917.671183	3000.091757	42	1	2023-06-23 09:00:29 UTC	ON	10-25m	June2023	June2023-42-1
2917.671183	2993.411228	42	1	2023-06-23 09:00:31 UTC	ON	10-25m	June2023	June2023-42-1
2910.173442	2973.369642	42	1	2023-06-23 09:00:33 UTC	ON	10-25m	June2023	June2023-42-1
2902.6757	2960.008585	42	1	2023-06-23 09:00:35 UTC	ON	10-25m	June2023	June2023-42-1
2891.429088	2960.008585	42	1	2023-06-23 09:00:37 UTC	ON	10-25m	June2023	June2023-42-1
2872.684734	2960.008585	42	1	2023-06-23 09:00:39 UTC	ON	10-25m	June2023	June2023-42-1
2857.68925	2960.008585	42	1	2023-06-23 09:00:41 UTC	ON	10-25m	June2023	June2023-42-1
2850.191509	2986.7307	42	1	2023-06-23 09:00:43 UTC	ON	10-25m	June2023	June2023-42-1
2857.68925	3026.813871	42	1	2023-06-23 09:00:45 UTC	ON	10-25m	June2023	June2023-42-1
2883.931346	3073.577571	42	1	2023-06-23 09:00:47 UTC	ON	10-25m	June2023	June2023-42-1
2898.926829	3127.021799	42	1	2023-06-23 09:00:49 UTC	ON	10-25m	June2023	June2023-42-1
2898.926829	3153.743913	42	1	2023-06-23 09:00:51 UTC	ON	10-25m	June2023	June2023-42-1
2943.913279	3187.146556	42	1	2023-06-23 09:00:53 UTC	ON	10-25m	June2023	June2023-42-1
2955.159892	3227.229727	42	1	2023-06-23 09:00:55 UTC	ON	10-25m	June2023	June2023-42-1
2981.401987	3240.590784	42	1	2023-06-23 09:00:57 UTC	ON	10-25m	June2023	June2023-42-1
3007.644083	3260.63237	42	1	2023-06-23 09:00:59 UTC	ON	10-25m	June2023	June2023-42-1
3071.374887	3300.715541	42	1	2023-06-23 09:01:01 UTC	ON	>25m	June2023	June2023-42-1
3112.612466	3307.396069	42	1	2023-06-23 09:01:03 UTC	ON	>25m	June2023	June2023-42-1
3161.347787	3334.118184	42	1	2023-06-23 09:01:05 UTC	ON	>25m	June2023	June2023-42-1
3198.836495	3340.798712	42	1	2023-06-23 09:01:07 UTC	ON	>25m	June2023	June2023-42-1
3221.32972	3360.840298	42	1	2023-06-23 09:01:09 UTC	ON	>25m	June2023	June2023-42-1
3266.31617	3380.881883	42	1	2023-06-23 09:01:11 UTC	ON	>25m	June2023	June2023-42-1
3266.31617	3394.242941	42	1	2023-06-23 09:01:13 UTC	ON	>25m	June2023	June2023-42-1
3281.311653	3407.603998	42	1	2023-06-23 09:01:15 UTC	ON	>25m	June2023	June2023-42-1
3285.060524	3414.284526	42	1	2023-06-23 09:01:17 UTC	ON	>25m	June2023	June2023-42-1
3247.571816	3434.326112	42	1	2023-06-23 09:01:19 UTC	ON	>25m	June2023	June2023-42-1
3213.831978	3441.00664	42	1	2023-06-23 09:01:21 UTC	ON	>25m	June2023	June2023-42-1
3180.092141	3447.687169	42	1	2023-06-23 09:01:23 UTC	ON	>25m	June2023	June2023-42-1
3165.096658	3441.00664	42	1	2023-06-23 09:01:25 UTC	ON	>25m	June2023	June2023-42-1
3120.110208	3441.00664	42	1	2023-06-23 09:01:27 UTC	ON	>25m	June2023	June2023-42-1
3086.37037	3454.367697	42	1	2023-06-23 09:01:29 UTC	ON	>25m	June2023	June2023-42-1
3075.123758	3461.048226	42	1	2023-06-23 09:01:31 UTC	ON	>25m	June2023	June2023-42-1
3056.379404	3467.728754	42	1	2023-06-23 09:01:33 UTC	ON	>25m	June2023	June2023-42-1
3015.141825	3474.409283	42	1	2023-06-23 09:01:35 UTC	ON	>25m	June2023	June2023-42-1
3007.644083	3467.728754	42	1	2023-06-23 09:01:37 UTC	ON	>25m	June2023	June2023-42-1
3000.146341	3487.77034	42	1	2023-06-23 09:01:39 UTC	ON	>25m	June2023	June2023-42-1
2988.899729	3507.811926	42	1	2023-06-23 09:01:41 UTC	ON	>25m	June2023	June2023-42-1
3007.644083	3507.811926	42	1	2023-06-23 09:01:43 UTC	ON	>25m	June2023	June2023-42-1
3015.141825	3521.172983	42	1	2023-06-23 09:01:45 UTC	ON	>25m	June2023	June2023-42-1
3018.890696	3541.214568	42	1	2023-06-23 09:01:47 UTC	ON	>25m	June2023	June2023-42-1
3033.886179	3561.256154	42	1	2023-06-23 09:01:49 UTC	ON	>25m	June2023	June2023-42-1
3045.132791	3561.256154	42	1	2023-06-23 09:01:51 UTC	ON	>25m	June2023	June2023-42-1
3045.132791	3587.978268	42	1	2023-06-23 09:01:53 UTC	ON	>25m	June2023	June2023-42-1
3026.388437	3587.978268	42	1	2023-06-23 09:01:55 UTC	ON	>25m	June2023	June2023-42-1
3015.141825	3601.339325	42	1	2023-06-23 09:01:57 UTC	ON	>25m	June2023	June2023-42-1
3015.141825	3621.380911	42	1	2023-06-23 09:01:59 UTC	ON	>25m	June2023	June2023-42-1
3003.895212	3628.061439	42	1	2023-06-23 09:02:01 UTC	ON	>25m	June2023	June2023-42-1
2988.899729	3628.061439	42	1	2023-06-23 09:02:03 UTC	ON	>25m	June2023	June2023-42-1
2977.653117	3641.422496	42	1	2023-06-23 09:02:05 UTC	ON	>25m	June2023	June2023-42-1
2977.653117	3668.144611	42	1	2023-06-23 09:02:07 UTC	ON	>25m	June2023	June2023-42-1
2981.401987	3661.464082	42	1	2023-06-23 09:02:09 UTC	ON	>25m	June2023	June2023-42-1
2966.406504	3674.825139	42	1	2023-06-23 09:02:11 UTC	ON	>25m	June2023	June2023-42-1
2973.904246	3674.825139	42	1	2023-06-23 09:02:13 UTC	ON	>25m	June2023	June2023-42-1
2966.406504	3701.547253	42	1	2023-06-23 09:02:15 UTC	ON	>25m	June2023	June2023-42-1
2962.657633	3701.547253	42	1	2023-06-23 09:02:17 UTC	ON	>25m	June2023	June2023-42-1
2966.406504	3708.227782	42	1	2023-06-23 09:02:19 UTC	ON	>25m	June2023	June2023-42-1
2977.653117	3714.90831	42	1	2023-06-23 09:02:21 UTC	ON	>25m	June2023	June2023-42-1
2988.899729	3728.269367	42	1	2023-06-23 09:02:23 UTC	ON	>25m	June2023	June2023-42-1
2992.6486	3741.630425	42	1	2023-06-23 09:02:25 UTC	ON	>25m	June2023	June2023-42-1
3007.644083	3748.310953	42	1	2023-06-23 09:02:27 UTC	ON	>25m	June2023	June2023-42-1
3011.392954	3748.310953	42	1	2023-06-23 09:02:29 UTC	ON	>25m	June2023	June2023-42-1
3011.392954	3748.310953	42	1	2023-06-23 09:02:31 UTC	ON	>25m	June2023	June2023-42-1
3011.392954	3748.310953	42	1	2023-06-23 09:02:33 UTC	ON	>25m	June2023	June2023-42-1
3011.392954	3761.67201	42	1	2023-06-23 09:02:35 UTC	ON	>25m	June2023	June2023-42-1
3007.644083	3754.991482	42	1	2023-06-23 09:02:37 UTC	ON	>25m	June2023	June2023-42-1
3018.890696	3775.033067	42	1	2023-06-23 09:02:39 UTC	ON	>25m	June2023	June2023-42-1
3007.644083	3761.67201	42	1	2023-06-23 09:02:41 UTC	ON	>25m	June2023	June2023-42-1
3011.392954	3754.991482	42	1	2023-06-23 09:02:43 UTC	ON	>25m	June2023	June2023-42-1
3022.639566	3748.310953	42	1	2023-06-23 09:02:45 UTC	ON	>25m	June2023	June2023-42-1
3026.388437	3734.949896	42	1	2023-06-23 09:02:47 UTC	ON	>25m	June2023	June2023-42-1
3030.137308	3721.588839	42	1	2023-06-23 09:02:49 UTC	ON	>25m	June2023	June2023-42-1
3022.639566	3714.90831	42	1	2023-06-23 09:02:51 UTC	ON	>25m	June2023	June2023-42-1
3022.639566	3708.227782	42	1	2023-06-23 09:02:53 UTC	ON	>25m	June2023	June2023-42-1
3003.895212	3688.186196	42	1	2023-06-23 09:02:55 UTC	ON	>25m	June2023	June2023-42-1
3003.895212	3681.505668	42	1	2023-06-23 09:02:57 UTC	ON	>25m	June2023	June2023-42-1
2992.6486	3674.825139	42	1	2023-06-23 09:02:59 UTC	ON	>25m	June2023	June2023-42-1
2970.155375	3661.464082	42	1	2023-06-23 09:03:01 UTC	ON	>25m	June2023	June2023-42-1
2958.908762	3654.783554	42	1	2023-06-23 09:03:03 UTC	ON	>25m	June2023	June2023-42-1
2947.66215	3648.103025	42	1	2023-06-23 09:03:05 UTC	ON	>25m	June2023	June2023-42-1
2932.666667	3628.061439	42	1	2023-06-23 09:03:07 UTC	ON	>25m	June2023	June2023-42-1
2928.917796	3614.700382	42	1	2023-06-23 09:03:09 UTC	ON	>25m	June2023	June2023-42-1
2928.917796	3594.658797	42	1	2023-06-23 09:03:11 UTC	ON	>25m	June2023	June2023-42-1
2928.917796	3594.658797	42	1	2023-06-23 09:03:13 UTC	ON	>25m	June2023	June2023-42-1
2947.66215	3567.936683	42	1	2023-06-23 09:03:15 UTC	ON	>25m	June2023	June2023-42-1
2943.913279	3547.895097	42	1	2023-06-23 09:03:17 UTC	ON	>25m	June2023	June2023-42-1
2943.913279	3527.853511	42	1	2023-06-23 09:03:19 UTC	ON	>25m	June2023	June2023-42-1
2958.908762	3507.811926	42	1	2023-06-23 09:03:21 UTC	ON	>25m	June2023	June2023-42-1
2966.406504	3474.409283	42	1	2023-06-23 09:03:23 UTC	ON	>25m	June2023	June2023-42-1
2981.401987	3467.728754	42	1	2023-06-23 09:03:25 UTC	ON	>25m	June2023	June2023-42-1
3022.639566	3441.00664	42	1	2023-06-23 09:03:27 UTC	ON	>25m	June2023	June2023-42-1
3041.383921	3427.645583	42	1	2023-06-23 09:03:29 UTC	ON	>25m	June2023	June2023-42-1
3067.626016	3407.603998	42	1	2023-06-23 09:03:31 UTC	ON	>25m	June2023	June2023-42-1
3105.114724	3394.242941	42	1	2023-06-23 09:03:33 UTC	ON	>25m	June2023	June2023-42-1
3138.854562	3380.881883	42	1	2023-06-23 09:03:35 UTC	ON	>25m	June2023	June2023-42-1
3153.850045	3360.840298	42	1	2023-06-23 09:03:37 UTC	ON	>25m	June2023	June2023-42-1
3165.096658	3340.798712	42	1	2023-06-23 09:03:39 UTC	ON	>25m	June2023	June2023-42-1
3187.589883	3340.798712	42	1	2023-06-23 09:03:41 UTC	ON	>25m	June2023	June2023-42-1
3198.836495	3307.396069	42	1	2023-06-23 09:03:43 UTC	ON	>25m	June2023	June2023-42-1
3210.083107	3300.715541	42	1	2023-06-23 09:03:45 UTC	ON	>25m	June2023	June2023-42-1
3225.078591	3280.673955	42	1	2023-06-23 09:03:47 UTC	ON	>25m	June2023	June2023-42-1
3232.576332	3273.993427	42	1	2023-06-23 09:03:49 UTC	ON	>25m	June2023	June2023-42-1
3225.078591	3273.993427	42	1	2023-06-23 09:03:51 UTC	ON	>25m	June2023	June2023-42-1
3232.576332	3260.63237	42	1	2023-06-23 09:03:53 UTC	ON	>25m	June2023	June2023-42-1
3225.078591	3253.951841	42	1	2023-06-23 09:03:55 UTC	ON	>25m	June2023	June2023-42-1
3217.580849	3233.910256	42	1	2023-06-23 09:03:57 UTC	ON	10-25m	June2023	June2023-42-1
3228.827462	3233.910256	42	1	2023-06-23 09:03:59 UTC	ON	10-25m	June2023	June2023-42-1
3217.580849	3227.229727	42	1	2023-06-23 09:04:01 UTC	ON	10-25m	June2023	June2023-42-1
3228.827462	3207.188141	42	1	2023-06-23 09:04:03 UTC	ON	10-25m	June2023	June2023-42-1
3213.831978	3200.507613	42	1	2023-06-23 09:04:05 UTC	ON	10-25m	June2023	June2023-42-1
3198.836495	3207.188141	42	1	2023-06-23 09:04:07 UTC	ON	10-25m	June2023	June2023-42-1
3187.589883	3187.146556	42	1	2023-06-23 09:04:09 UTC	ON	10-25m	June2023	June2023-42-1
3172.594399	3187.146556	42	1	2023-06-23 09:04:11 UTC	ON	10-25m	June2023	June2023-42-1
3131.35682	3173.785499	42	1	2023-06-23 09:04:13 UTC	ON	10-25m	June2023	June2023-42-1
3082.6215	3180.466027	42	1	2023-06-23 09:04:15 UTC	ON	10-25m	June2023	June2023-42-1
3030.137308	3173.785499	42	1	2023-06-23 09:04:17 UTC	ON	10-25m	June2023	June2023-42-1
2973.904246	3180.466027	42	1	2023-06-23 09:04:19 UTC	ON	10-25m	June2023	June2023-42-1
2951.411021	3187.146556	42	1	2023-06-23 09:04:21 UTC	ON	10-25m	June2023	June2023-42-1
2902.6757	3213.86867	42	1	2023-06-23 09:04:23 UTC	ON	10-25m	June2023	June2023-42-1
2902.6757	3213.86867	42	1	2023-06-23 09:04:25 UTC	ON	10-25m	June2023	June2023-42-1
2895.177958	3247.271313	42	1	2023-06-23 09:04:27 UTC	ON	10-25m	June2023	June2023-42-1
2898.926829	3273.993427	42	1	2023-06-23 09:04:29 UTC	ON	10-25m	June2023	June2023-42-1
2925.168925	3287.354484	42	1	2023-06-23 09:04:31 UTC	ON	10-25m	June2023	June2023-42-1
2962.657633	3314.076598	42	1	2023-06-23 09:04:33 UTC	ON	10-25m	June2023	June2023-42-1
2981.401987	3327.437655	42	1	2023-06-23 09:04:35 UTC	ON	>25m	June2023	June2023-42-1
3026.388437	3347.479241	42	1	2023-06-23 09:04:37 UTC	ON	>25m	June2023	June2023-42-1
3041.383921	3354.159769	42	1	2023-06-23 09:04:39 UTC	ON	>25m	June2023	June2023-42-1
3048.881662	3367.520826	42	1	2023-06-23 09:04:41 UTC	ON	>25m	June2023	June2023-42-1
3067.626016	3367.520826	42	1	2023-06-23 09:04:43 UTC	ON	>25m	June2023	June2023-42-1
3056.379404	3400.923469	42	1	2023-06-23 09:04:45 UTC	ON	>25m	June2023	June2023-42-1
3048.881662	3414.284526	42	1	2023-06-23 09:04:47 UTC	ON	>25m	June2023	June2023-42-1
3056.379404	3407.603998	42	1	2023-06-23 09:04:49 UTC	ON	>25m	June2023	June2023-42-1
3045.132791	3407.603998	42	1	2023-06-23 09:04:51 UTC	ON	>25m	June2023	June2023-42-1
3045.132791	3414.284526	42	1	2023-06-23 09:04:53 UTC	ON	>25m	June2023	June2023-42-1
3033.886179	3400.923469	42	1	2023-06-23 09:04:55 UTC	ON	>25m	June2023	June2023-42-1
3033.886179	3400.923469	42	1	2023-06-23 09:04:57 UTC	ON	>25m	June2023	June2023-42-1
3026.388437	3407.603998	42	1	2023-06-23 09:04:59 UTC	ON	>25m	June2023	June2023-42-1
3015.141825	3387.562412	42	1	2023-06-23 09:05:01 UTC	ON	>25m	June2023	June2023-42-1
3011.392954	3394.242941	42	1	2023-06-23 09:05:03 UTC	ON	>25m	June2023	June2023-42-1
3011.392954	3387.562412	42	1	2023-06-23 09:05:05 UTC	ON	>25m	June2023	June2023-42-1
3003.895212	3380.881883	42	1	2023-06-23 09:05:07 UTC	ON	>25m	June2023	June2023-42-1
2988.899729	3387.562412	42	1	2023-06-23 09:05:09 UTC	ON	>25m	June2023	June2023-42-1
2985.150858	3374.201355	42	1	2023-06-23 09:05:11 UTC	ON	>25m	June2023	June2023-42-1
2981.401987	3374.201355	42	1	2023-06-23 09:05:13 UTC	ON	>25m	June2023	June2023-42-1
2985.150858	3367.520826	42	1	2023-06-23 09:05:15 UTC	ON	>25m	June2023	June2023-42-1
2985.150858	3347.479241	42	1	2023-06-23 09:05:17 UTC	ON	>25m	June2023	June2023-42-1
2973.904246	3340.798712	42	1	2023-06-23 09:05:19 UTC	ON	>25m	June2023	June2023-42-1
2955.159892	3327.437655	42	1	2023-06-23 09:05:21 UTC	ON	10-25m	June2023	June2023-42-1
2955.159892	3327.437655	42	1	2023-06-23 09:05:23 UTC	ON	10-25m	June2023	June2023-42-1
2962.657633	3314.076598	42	1	2023-06-23 09:05:25 UTC	ON	10-25m	June2023	June2023-42-1
2955.159892	3314.076598	42	1	2023-06-23 09:05:27 UTC	ON	10-25m	June2023	June2023-42-1
2962.657633	3287.354484	42	1	2023-06-23 09:05:29 UTC	ON	10-25m	June2023	June2023-42-1
2958.908762	3294.035012	42	1	2023-06-23 09:05:31 UTC	ON	10-25m	June2023	June2023-42-1
2947.66215	3273.993427	42	1	2023-06-23 09:05:33 UTC	ON	10-25m	June2023	June2023-42-1
2947.66215	3273.993427	42	1	2023-06-23 09:05:35 UTC	ON	10-25m	June2023	June2023-42-1
2925.168925	3273.993427	42	1	2023-06-23 09:05:37 UTC	ON	10-25m	June2023	June2023-42-1
2921.420054	3280.673955	42	1	2023-06-23 09:05:39 UTC	ON	10-25m	June2023	June2023-42-1
2910.173442	3260.63237	42	1	2023-06-23 09:05:41 UTC	ON	10-25m	June2023	June2023-42-1
2883.931346	3260.63237	42	1	2023-06-23 09:05:43 UTC	ON	10-25m	June2023	June2023-42-1
2872.684734	3273.993427	42	1	2023-06-23 09:05:45 UTC	ON	10-25m	June2023	June2023-42-1
2865.186992	3273.993427	42	1	2023-06-23 09:05:47 UTC	ON	10-25m	June2023	June2023-42-1
2846.442638	3253.951841	42	1	2023-06-23 09:05:49 UTC	ON	10-25m	June2023	June2023-42-1
2853.940379	3287.354484	42	1	2023-06-23 09:05:51 UTC	ON	10-25m	June2023	June2023-42-1
2868.935863	3300.715541	42	1	2023-06-23 09:05:53 UTC	ON	10-25m	June2023	June2023-42-1
2917.671183	3320.757127	42	1	2023-06-23 09:05:55 UTC	ON	10-25m	June2023	June2023-42-1
2977.653117	3334.118184	42	1	2023-06-23 09:05:57 UTC	ON	>25m	June2023	June2023-42-1
3011.392954	3354.159769	42	1	2023-06-23 09:05:59 UTC	ON	>25m	June2023	June2023-42-1
3045.132791	3367.520826	42	1	2023-06-23 09:06:01 UTC	ON	>25m	June2023	June2023-42-1
3067.626016	3394.242941	42	1	2023-06-23 09:06:03 UTC	ON	>25m	June2023	June2023-42-1
3075.123758	3420.965055	42	1	2023-06-23 09:06:05 UTC	ON	>25m	June2023	June2023-42-1
3090.119241	3427.645583	42	1	2023-06-23 09:06:07 UTC	ON	>25m	June2023	June2023-42-1
3105.114724	3461.048226	42	1	2023-06-23 09:06:09 UTC	ON	>25m	June2023	June2023-42-1
3105.114724	3467.728754	42	1	2023-06-23 09:06:11 UTC	ON	>25m	June2023	June2023-42-1
3116.361337	3487.77034	42	1	2023-06-23 09:06:13 UTC	ON	>25m	June2023	June2023-42-1
3120.110208	3501.131397	42	1	2023-06-23 09:06:15 UTC	ON	>25m	June2023	June2023-42-1
3127.607949	3521.172983	42	1	2023-06-23 09:06:17 UTC	ON	>25m	June2023	June2023-42-1
3127.607949	3521.172983	42	1	2023-06-23 09:06:19 UTC	ON	>25m	June2023	June2023-42-1
3127.607949	3534.53404	42	1	2023-06-23 09:06:21 UTC	ON	>25m	June2023	June2023-42-1
3138.854562	3547.895097	42	1	2023-06-23 09:06:23 UTC	ON	>25m	June2023	June2023-42-1
3142.603433	3554.575625	42	1	2023-06-23 09:06:25 UTC	ON	>25m	June2023	June2023-42-1
3142.603433	3574.617211	42	1	2023-06-23 09:06:27 UTC	ON	>25m	June2023	June2023-42-1
3146.352304	3561.256154	42	1	2023-06-23 09:06:29 UTC	ON	>25m	June2023	June2023-42-1
3138.854562	3581.29774	42	1	2023-06-23 09:06:31 UTC	ON	>25m	June2023	June2023-42-1
3131.35682	3601.339325	42	1	2023-06-23 09:06:33 UTC	ON	>25m	June2023	June2023-42-1
3127.607949	3601.339325	42	1	2023-06-23 09:06:35 UTC	ON	>25m	June2023	June2023-42-1
3116.361337	3621.380911	42	1	2023-06-23 09:06:37 UTC	ON	>25m	June2023	June2023-42-1
3101.365854	3621.380911	42	1	2023-06-23 09:06:39 UTC	ON	>25m	June2023	June2023-42-1
3090.119241	3634.741968	42	1	2023-06-23 09:06:41 UTC	ON	>25m	June2023	June2023-42-1
3071.374887	3634.741968	42	1	2023-06-23 09:06:43 UTC	ON	>25m	June2023	June2023-42-1
3048.881662	3654.783554	42	1	2023-06-23 09:06:45 UTC	ON	>25m	June2023	June2023-42-1
3030.137308	3661.464082	42	1	2023-06-23 09:06:47 UTC	ON	>25m	June2023	June2023-42-1
3011.392954	3668.144611	42	1	2023-06-23 09:06:49 UTC	ON	>25m	June2023	June2023-42-1
2996.397471	3668.144611	42	1	2023-06-23 09:06:51 UTC	ON	>25m	June2023	June2023-42-1
2988.899729	3681.505668	42	1	2023-06-23 09:06:53 UTC	ON	>25m	June2023	June2023-42-1
2988.899729	3688.186196	42	1	2023-06-23 09:06:55 UTC	ON	>25m	June2023	June2023-42-1
2996.397471	3688.186196	42	1	2023-06-23 09:06:57 UTC	ON	>25m	June2023	June2023-42-1
3003.895212	3688.186196	42	1	2023-06-23 09:06:59 UTC	ON	>25m	June2023	June2023-42-1
2988.899729	3694.866725	42	1	2023-06-23 09:07:01 UTC	ON	>25m	June2023	June2023-42-1
2966.406504	3708.227782	42	1	2023-06-23 09:07:03 UTC	ON	>25m	June2023	June2023-42-1
2955.159892	3694.866725	42	1	2023-06-23 09:07:05 UTC	ON	>25m	June2023	June2023-42-1
2940.164408	3694.866725	42	1	2023-06-23 09:07:07 UTC	ON	>25m	June2023	June2023-42-1
2962.657633	3681.505668	42	1	2023-06-23 09:07:09 UTC	ON	>25m	June2023	June2023-42-1
2973.904246	3674.825139	42	1	2023-06-23 09:07:11 UTC	ON	>25m	June2023	June2023-42-1
2985.150858	3661.464082	42	1	2023-06-23 09:07:13 UTC	ON	>25m	June2023	June2023-42-1
2973.904246	3641.422496	42	1	2023-06-23 09:07:15 UTC	ON	>25m	June2023	June2023-42-1
2973.904246	3634.741968	42	1	2023-06-23 09:07:17 UTC	ON	>25m	June2023	June2023-42-1
2966.406504	3614.700382	42	1	2023-06-23 09:07:19 UTC	ON	>25m	June2023	June2023-42-1
2966.406504	3608.019854	42	1	2023-06-23 09:07:21 UTC	ON	>25m	June2023	June2023-42-1
2943.913279	3594.658797	42	1	2023-06-23 09:07:23 UTC	ON	>25m	June2023	June2023-42-1
2917.671183	3594.658797	42	1	2023-06-23 09:07:25 UTC	ON	>25m	June2023	June2023-42-1
2898.926829	3581.29774	42	1	2023-06-23 09:07:27 UTC	ON	>25m	June2023	June2023-42-1
2880.182475	3567.936683	42	1	2023-06-23 09:07:29 UTC	ON	>25m	June2023	June2023-42-1
2853.940379	3561.256154	42	1	2023-06-23 09:07:31 UTC	ON	>25m	June2023	June2023-42-1
2831.447154	3547.895097	42	1	2023-06-23 09:07:33 UTC	ON	>25m	June2023	June2023-42-1
2816.451671	3541.214568	42	1	2023-06-23 09:07:35 UTC	ON	>25m	June2023	June2023-42-1
2797.707317	3521.172983	42	1	2023-06-23 09:07:37 UTC	ON	>25m	June2023	June2023-42-1
2786.460705	3514.492454	42	1	2023-06-23 09:07:39 UTC	ON	>25m	June2023	June2023-42-1
2771.465221	3507.811926	42	1	2023-06-23 09:07:41 UTC	ON	>25m	June2023	June2023-42-1
2760.218609	3494.450869	42	1	2023-06-23 09:07:43 UTC	ON	>25m	June2023	June2023-42-1
2771.465221	3481.089812	42	1	2023-06-23 09:07:45 UTC	ON	>25m	June2023	June2023-42-1
2775.214092	3474.409283	42	1	2023-06-23 09:07:47 UTC	ON	>25m	June2023	June2023-42-1
2771.465221	3467.728754	42	1	2023-06-23 09:07:49 UTC	ON	>25m	June2023	June2023-42-1
2763.96748	3454.367697	42	1	2023-06-23 09:07:51 UTC	ON	>25m	June2023	June2023-42-1
2752.720867	3441.00664	42	1	2023-06-23 09:07:53 UTC	ON	>25m	June2023	June2023-42-1
2711.483288	3434.326112	42	1	2023-06-23 09:07:55 UTC	ON	>25m	June2023	June2023-42-1
2696.487805	3414.284526	42	1	2023-06-23 09:07:57 UTC	ON	>25m	June2023	June2023-42-1
2673.99458	3394.242941	42	1	2023-06-23 09:07:59 UTC	ON	>25m	June2023	June2023-42-1
2718.98103	3380.881883	42	1	2023-06-23 09:08:01 UTC	ON	>25m	June2023	June2023-42-1
2797.707317	3367.520826	42	1	2023-06-23 09:08:03 UTC	ON	>25m	June2023	June2023-42-1
2880.182475	3360.840298	42	1	2023-06-23 09:08:05 UTC	ON	>25m	June2023	June2023-42-1
2932.666667	3340.798712	42	1	2023-06-23 09:08:07 UTC	ON	>25m	June2023	June2023-42-1
3037.63505	3340.798712	42	1	2023-06-23 09:08:09 UTC	ON	>25m	June2023	June2023-42-1
3093.868112	3320.757127	42	1	2023-06-23 09:08:11 UTC	ON	>25m	June2023	June2023-42-1
3150.101174	3307.396069	42	1	2023-06-23 09:08:13 UTC	ON	>25m	June2023	June2023-42-1
3187.589883	3287.354484	42	1	2023-06-23 09:08:15 UTC	ON	>25m	June2023	June2023-42-1
3225.078591	3280.673955	42	1	2023-06-23 09:08:17 UTC	ON	>25m	June2023	June2023-42-1
3251.320687	3260.63237	42	1	2023-06-23 09:08:19 UTC	ON	>25m	June2023	June2023-42-1
3270.065041	3247.271313	42	1	2023-06-23 09:08:21 UTC	ON	>25m	June2023	June2023-42-1
3300.056007	3227.229727	42	1	2023-06-23 09:08:23 UTC	ON	>25m	June2023	June2023-42-1
3307.553749	3213.86867	42	1	2023-06-23 09:08:25 UTC	ON	>25m	June2023	June2023-42-1
3318.800361	3187.146556	42	1	2023-06-23 09:08:27 UTC	ON	10-25m	June2023	June2023-42-1
3341.293586	3173.785499	42	1	2023-06-23 09:08:29 UTC	ON	10-25m	June2023	June2023-42-1
3352.540199	3153.743913	42	1	2023-06-23 09:08:31 UTC	ON	10-25m	June2023	June2023-42-1
3363.786811	3147.063385	42	1	2023-06-23 09:08:33 UTC	ON	10-25m	June2023	June2023-42-1
3371.284553	3127.021799	42	1	2023-06-23 09:08:35 UTC	ON	10-25m	June2023	June2023-42-1
3371.284553	3113.660742	42	1	2023-06-23 09:08:37 UTC	ON	10-25m	June2023	June2023-42-1
3375.033424	3100.299685	42	1	2023-06-23 09:08:39 UTC	ON	10-25m	June2023	June2023-42-1
3386.280036	3086.938628	42	1	2023-06-23 09:08:41 UTC	ON	10-25m	June2023	June2023-42-1
3405.02439	3060.216514	42	1	2023-06-23 09:08:43 UTC	ON	10-25m	June2023	June2023-42-1
3408.773261	3046.855456	42	1	2023-06-23 09:08:45 UTC	ON	10-25m	June2023	June2023-42-1
3393.777778	3040.174928	42	1	2023-06-23 09:08:47 UTC	ON	10-25m	June2023	June2023-42-1
3397.526649	3066.897042	42	1	2023-06-23 09:08:49 UTC	ON	10-25m	June2023	June2023-42-1
3397.526649	3086.938628	42	1	2023-06-23 09:08:51 UTC	ON	10-25m	June2023	June2023-42-1
3408.773261	3113.660742	42	1	2023-06-23 09:08:53 UTC	ON	10-25m	June2023	June2023-42-1
3453.759711	3153.743913	42	1	2023-06-23 09:08:55 UTC	ON	>25m	June2023	June2023-42-1
3442.513098	3167.10497	42	1	2023-06-23 09:08:57 UTC	ON	>25m	June2023	June2023-42-1
3438.764228	3187.146556	42	1	2023-06-23 09:08:59 UTC	ON	>25m	June2023	June2023-42-1
3427.517615	3193.827084	42	1	2023-06-23 09:09:01 UTC	ON	>25m	June2023	June2023-42-1
3363.786811	3213.86867	42	1	2023-06-23 09:09:03 UTC	ON	>25m	June2023	June2023-42-1
3322.549232	3240.590784	42	1	2023-06-23 09:09:05 UTC	ON	>25m	June2023	June2023-42-1
3288.809395	3267.312898	42	1	2023-06-23 09:09:07 UTC	ON	>25m	June2023	June2023-42-1
3262.567299	3300.715541	42	1	2023-06-23 09:09:09 UTC	ON	>25m	June2023	June2023-42-1
3266.31617	3340.798712	42	1	2023-06-23 09:09:11 UTC	ON	>25m	June2023	June2023-42-1
3270.065041	3360.840298	42	1	2023-06-23 09:09:13 UTC	ON	>25m	June2023	June2023-42-1
3285.060524	3387.562412	42	1	2023-06-23 09:09:15 UTC	ON	>25m	June2023	June2023-42-1
3300.056007	3407.603998	42	1	2023-06-23 09:09:17 UTC	ON	>25m	June2023	June2023-42-1
3307.553749	3420.965055	42	1	2023-06-23 09:09:19 UTC	ON	>25m	June2023	June2023-42-1
3315.051491	3447.687169	42	1	2023-06-23 09:09:21 UTC	ON	>25m	June2023	June2023-42-1
3303.804878	3461.048226	42	1	2023-06-23 09:09:23 UTC	ON	>25m	June2023	June2023-42-1
3303.804878	3481.089812	42	1	2023-06-23 09:09:25 UTC	ON	>25m	June2023	June2023-42-1
3292.558266	3494.450869	42	1	2023-06-23 09:09:27 UTC	ON	>25m	June2023	June2023-42-1
3285.060524	3507.811926	42	1	2023-06-23 09:09:29 UTC	ON	>25m	June2023	June2023-42-1
3273.813911	3514.492454	42	1	2023-06-23 09:09:31 UTC	ON	>25m	June2023	June2023-42-1
3255.069557	3501.131397	42	1	2023-06-23 09:09:33 UTC	ON	>25m	June2023	June2023-42-1
3247.571816	3514.492454	42	1	2023-06-23 09:09:35 UTC	ON	>25m	June2023	June2023-42-1
3247.571816	3514.492454	42	1	2023-06-23 09:09:37 UTC	ON	>25m	June2023	June2023-42-1
3180.092141	3494.450869	42	1	2023-06-23 09:09:39 UTC	ON	>25m	June2023	June2023-42-1
3041.383921	3494.450869	42	1	2023-06-23 09:09:41 UTC	ON	>25m	June2023	June2023-42-1
2992.6486	3494.450869	42	1	2023-06-23 09:09:43 UTC	ON	>25m	June2023	June2023-42-1
3003.895212	3467.728754	42	1	2023-06-23 09:09:45 UTC	ON	>25m	June2023	June2023-42-1
3045.132791	3461.048226	42	1	2023-06-23 09:09:47 UTC	ON	>25m	June2023	June2023-42-1
3082.6215	3441.00664	42	1	2023-06-23 09:09:49 UTC	ON	>25m	June2023	June2023-42-1
3153.850045	3420.965055	42	1	2023-06-23 09:09:51 UTC	ON	>25m	June2023	June2023-42-1
3195.087624	3394.242941	42	1	2023-06-23 09:09:53 UTC	ON	>25m	June2023	June2023-42-1
3258.818428	3380.881883	42	1	2023-06-23 09:09:55 UTC	ON	>25m	June2023	June2023-42-1
3273.813911	3354.159769	42	1	2023-06-23 09:09:57 UTC	ON	>25m	June2023	June2023-42-1
3277.562782	3347.479241	42	1	2023-06-23 09:09:59 UTC	ON	>25m	June2023	June2023-42-1
3288.809395	3334.118184	42	1	2023-06-23 09:10:01 UTC	ON	>25m	June2023	June2023-42-1
3296.307136	3320.757127	42	1	2023-06-23 09:10:03 UTC	ON	>25m	June2023	June2023-42-1
3337.544715	3300.715541	42	1	2023-06-23 09:10:05 UTC	ON	>25m	June2023	June2023-42-1
3341.293586	3300.715541	42	1	2023-06-23 09:10:07 UTC	ON	>25m	June2023	June2023-42-1
3363.786811	3280.673955	42	1	2023-06-23 09:10:09 UTC	ON	>25m	June2023	June2023-42-1
3367.535682	3287.354484	42	1	2023-06-23 09:10:11 UTC	ON	>25m	June2023	June2023-42-1
3333.795845	3307.396069	42	1	2023-06-23 09:10:13 UTC	ON	>25m	June2023	June2023-42-1
3318.800361	3320.757127	42	1	2023-06-23 09:10:15 UTC	ON	>25m	June2023	June2023-42-1
3318.800361	3360.840298	42	1	2023-06-23 09:10:17 UTC	ON	>25m	June2023	June2023-42-1
3326.298103	3380.881883	42	1	2023-06-23 09:10:19 UTC	ON	>25m	June2023	June2023-42-1
3341.293586	3407.603998	42	1	2023-06-23 09:10:21 UTC	ON	>25m	June2023	June2023-42-1
3360.03794	3420.965055	42	1	2023-06-23 09:10:23 UTC	ON	>25m	June2023	June2023-42-1
3367.535682	3427.645583	42	1	2023-06-23 09:10:25 UTC	ON	>25m	June2023	June2023-42-1
3371.284553	3447.687169	42	1	2023-06-23 09:10:27 UTC	ON	>25m	June2023	June2023-42-1
3371.284553	3461.048226	42	1	2023-06-23 09:10:29 UTC	ON	>25m	June2023	June2023-42-1
3371.284553	3474.409283	42	1	2023-06-23 09:10:31 UTC	ON	>25m	June2023	June2023-42-1
3352.540199	3487.77034	42	1	2023-06-23 09:10:33 UTC	ON	>25m	June2023	June2023-42-1
3341.293586	3514.492454	42	1	2023-06-23 09:10:35 UTC	ON	>25m	June2023	June2023-42-1
3348.791328	3527.853511	42	1	2023-06-23 09:10:37 UTC	ON	>25m	June2023	June2023-42-1
3363.786811	3521.172983	42	1	2023-06-23 09:10:39 UTC	ON	>25m	June2023	June2023-42-1
3371.284553	3514.492454	42	1	2023-06-23 09:10:41 UTC	ON	>25m	June2023	June2023-42-1
3371.284553	3514.492454	42	1	2023-06-23 09:10:43 UTC	ON	>25m	June2023	June2023-42-1
3360.03794	3507.811926	42	1	2023-06-23 09:10:45 UTC	ON	>25m	June2023	June2023-42-1
3326.298103	3507.811926	42	1	2023-06-23 09:10:47 UTC	ON	>25m	June2023	June2023-42-1
3281.311653	3507.811926	42	1	2023-06-23 09:10:49 UTC	ON	>25m	June2023	June2023-42-1
3232.576332	3514.492454	42	1	2023-06-23 09:10:51 UTC	ON	>25m	June2023	June2023-42-1
3198.836495	3514.492454	42	1	2023-06-23 09:10:53 UTC	ON	>25m	June2023	June2023-42-1
3172.594399	3514.492454	42	1	2023-06-23 09:10:55 UTC	ON	>25m	June2023	June2023-42-1
3135.105691	3521.172983	42	1	2023-06-23 09:10:57 UTC	ON	>25m	June2023	June2023-42-1
3105.114724	3527.853511	42	1	2023-06-23 09:10:59 UTC	ON	>25m	June2023	June2023-42-1
3086.37037	3527.853511	42	1	2023-06-23 09:11:01 UTC	ON	>25m	June2023	June2023-42-1
3067.626016	3527.853511	42	1	2023-06-23 09:11:03 UTC	ON	>25m	June2023	June2023-42-1
3045.132791	3534.53404	42	1	2023-06-23 09:11:05 UTC	ON	>25m	June2023	June2023-42-1
3037.63505	3541.214568	42	1	2023-06-23 09:11:07 UTC	ON	>25m	June2023	June2023-42-1
3015.141825	3547.895097	42	1	2023-06-23 09:11:09 UTC	ON	>25m	June2023	June2023-42-1
3022.639566	3554.575625	42	1	2023-06-23 09:11:11 UTC	ON	>25m	June2023	June2023-42-1
3030.137308	3567.936683	42	1	2023-06-23 09:11:13 UTC	ON	>25m	June2023	June2023-42-1
3060.128275	3567.936683	42	1	2023-06-23 09:11:15 UTC	ON	>25m	June2023	June2023-42-1
3075.123758	3574.617211	42	1	2023-06-23 09:11:17 UTC	ON	>25m	June2023	June2023-42-1
3060.128275	3601.339325	42	1	2023-06-23 09:11:19 UTC	ON	>25m	June2023	June2023-42-1
3056.379404	3594.658797	42	1	2023-06-23 09:11:21 UTC	ON	>25m	June2023	June2023-42-1
3048.881662	3594.658797	42	1	2023-06-23 09:11:23 UTC	ON	>25m	June2023	June2023-42-1
3041.383921	3608.019854	42	1	2023-06-23 09:11:25 UTC	ON	>25m	June2023	June2023-42-1
3030.137308	3608.019854	42	1	2023-06-23 09:11:27 UTC	ON	>25m	June2023	June2023-42-1
3022.639566	3614.700382	42	1	2023-06-23 09:11:29 UTC	ON	>25m	June2023	June2023-42-1
3015.141825	3614.700382	42	1	2023-06-23 09:11:31 UTC	ON	>25m	June2023	June2023-42-1
3000.146341	3608.019854	42	1	2023-06-23 09:11:33 UTC	ON	>25m	June2023	June2023-42-1
2973.904246	3621.380911	42	1	2023-06-23 09:11:35 UTC	ON	>25m	June2023	June2023-42-1
2947.66215	3641.422496	42	1	2023-06-23 09:11:37 UTC	ON	>25m	June2023	June2023-42-1
2940.164408	3648.103025	42	1	2023-06-23 09:11:39 UTC	ON	>25m	June2023	June2023-42-1
2943.913279	3661.464082	42	1	2023-06-23 09:11:41 UTC	ON	>25m	June2023	June2023-42-1
2958.908762	3674.825139	42	1	2023-06-23 09:11:43 UTC	ON	>25m	June2023	June2023-42-1
2988.899729	3674.825139	42	1	2023-06-23 09:11:45 UTC	ON	>25m	June2023	June2023-42-1
2992.6486	3681.505668	42	1	2023-06-23 09:11:47 UTC	ON	>25m	June2023	June2023-42-1
3015.141825	3681.505668	42	1	2023-06-23 09:11:49 UTC	ON	>25m	June2023	June2023-42-1
3033.886179	3708.227782	42	1	2023-06-23 09:11:51 UTC	ON	>25m	June2023	June2023-42-1
3060.128275	3701.547253	42	1	2023-06-23 09:11:53 UTC	ON	>25m	June2023	June2023-42-1
3086.37037	3701.547253	42	1	2023-06-23 09:11:55 UTC	ON	>25m	June2023	June2023-42-1
3093.868112	3714.90831	42	1	2023-06-23 09:11:57 UTC	ON	>25m	June2023	June2023-42-1
3112.612466	3721.588839	42	1	2023-06-23 09:11:59 UTC	ON	>25m	June2023	June2023-42-1
3131.35682	3721.588839	42	1	2023-06-23 09:12:01 UTC	ON	>25m	June2023	June2023-42-1
[truncated: 20,087 more rows]
